# Supplementary material for: Evaluation of co-circulating pathogens and microbiome from COVID-19 infections
Source: PLoS One. 2022 Dec 1;17(12):e0278543. doi: 10.1371/journal.pone.0278543 (PMC9714956; doi:10.1371/journal.pone.0278543)
Supplement: S1 Table — The table includes swab type, date of sample collection, SARS-CoV-2 positive or negative by PCR, and microarray detection (if SARS-CoV-2 and microbiome were detected). (XLSX) [file pone.0278543.s002.xlsx]

## Sheet: Micro_Info
						.99_filt
Sample	Source	Swab	Collected	COVID PCR +	Micro Run Date	Microbiome Data	SARS-CoV-2 detected?
COVID-LLNL003	CAPDH	Nose/Throat	2020-03-13	n	2020-08-31	y	n
COVID-LLNL004	CDPH	NP	2020-02-08	n	2020-09-30	n	n
COVID-LLNL005	CDPH	NP	2020-05-11	n	2020-09-30	n	n
COVID-LLNL006	CDPH	NP	2020-04-04	n	2020-09-30	y	bCoV
COVID-LLNL007	CDPH	NP	2020-04-08	n	2020-09-30	y	n
COVID-LLNL008	CDPH	NP	2020-03-31	n	2020-08-31	y	n
COVID-LLNL009	CAPDH	Nose/Throat	2020-05-11	n	2020-09-30	y	n
COVID-LLNL011	CDPH	NP	2020-02-25	n	2020-09-30	n	n
COVID-LLNL012	CDPH	NP	2020-02-26	n	2020-09-30	n	n
COVID-LLNL013	CAPDH	Nose/Throat	2020-02-27	n	2020-08-31	y	n
COVID-LLNL014	CDPH	NP	2020-02-27	n	2020-09-30	n	n
COVID-LLNL015	CDPH	NP	2020-02-27	n	2020-08-31	n	n
COVID-LLNL016	CDPH	NP	2020-02-27	n	2020-09-30	n	n
COVID-LLNL018	CDPH	NP	2020-02-28	n	2020-09-30	n	n
COVID-LLNL019	CDPH	NP	2020-02-29	n	2020-09-30	n	n
COVID-LLNL020	CDPH	NP	2020-02-28	n	2020-09-30	n	n
COVID-LLNL021	CDPH	NP	2020-02-28	n	2020-08-31	n	n
COVID-LLNL022	CDPH	NP	2020-02-28	n	2020-09-30	n	n
COVID-LLNL023	CDPH	NP	2020-02-29	n	2020-08-31	n	n
COVID-LLNL024	CDPH	NP	2020-02-28	n	2020-09-30	y	n
COVID-LLNL026	CDPH	NP	2020-02-28	n	2020-09-30	n	n
COVID-LLNL027	CDPH	NP	2020-03-02	n	2020-09-30	n	n
COVID-LLNL028	CDPH	NP	2020-03-03	n	2020-09-30	n	n
COVID-LLNL029	CDPH	NP	2020-02-28	n	2020-09-30	n	n
COVID-LLNL030	CDPH	NP	2020-03-03	n	2020-08-31	y	n
COVID-LLNL031	CDPH	NP	2020-03-05	n	2020-09-30	n	n
COVID-LLNL032	CDPH	NP	2020-03-05	n	2020-09-30	n	n
COVID-LLNL033	CDPH	NP	2020-03-05	n	2020-09-30	y	n
COVID-LLNL034	CDPH	NP	2020-03-06	n	2020-09-30	n	n
COVID-LLNL035	CDPH	NP	2020-03-06	n	2020-08-31	n	n
COVID-LLNL036	CDPH	NP	2020-03-07	n	2020-09-30	n	n
COVID-LLNL037	CDPH	NP	2020-03-03	n	2020-09-30	n	n
COVID-LLNL038	CDPH	NP	2020-03-05	n	2020-09-30	n	n
COVID-LLNL039	CDPH	NP	2020-03-08	n	2020-09-30	y	n
COVID-LLNL040	CDPH	NP	2020-03-09	n	2020-09-30	y	n
COVID-LLNL041	CDPH	NP	2020-03-11	n	2020-08-31	n	n
COVID-LLNL042	CDPH	NP	2020-03-13	n	2020-09-30	n	n
COVID-LLNL043	CDPH	NP	2020-03-15	n	2020-09-30	n	n
COVID-LLNL044	CDPH	NP	2020-03-15	n	2020-09-30	y	n
COVID-LLNL045	CDPH	NP	2020-03-15	n	2020-09-30	n	n
COVID-LLNL046	CDPH	NP	2020-03-16	n	2020-09-30	n	n
COVID-LLNL047	CDPH	NP	2020-03-20	n	2020-09-30	n	n
COVID-LLNL048	CDPH	NP	2020-03-20	n	2020-08-31	n	n
COVID-LLNL049	CDPH	NP	2020-03-25	n	2020-09-30	y	n
COVID-LLNL050	CDPH	NP	2020-03-25	n	2020-09-30	n	n
COVID-LLNL051	CDPH	NP	2020-03-30	n	2020-09-30	n	n
COVID-LLNL052	CDPH	NP	2020-03-30	n	2020-09-30	y	n
COVID-LLNL053	CDPH	NP	2020-03-31	n	2020-09-30	n	n
COVID-LLNL054	CDPH	NP	2020-03-31	n	2020-09-30	n	n
COVID-LLNL055	CDPH	NP	2020-03-30	n	2020-08-31	n	n
COVID-LLNL056	CDPH	NP	2020-03-30	n	2020-09-30	n	n
COVID-LLNL057	CDPH	NP	2020-03-30	n	2020-09-30	n	n
COVID-LLNL058	CDPH	NP	2020-03-30	n	2020-09-30	y	n
COVID-LLNL059	CDPH	NP	2020-03-30	n	2020-09-30	n	n
COVID-LLNL062	CDPH	NP	2020-04-01	n	2020-09-30	n	n
COVID-LLNL063	CDPH	NP	2020-04-01	n	2020-09-30	y	n
COVID-LLNL066	CDPH	NP	2020-04-01	n	2020-09-30	y	n
COVID-LLNL068	CDPH	NP	2020-04-02	n	2020-08-31	y	n
COVID-LLNL069	CAPDH	Nose/Throat	2020-04-01	n	2020-09-30	y	n
COVID-LLNL072	CDPH	NP	2020-04-20	n	2020-11-16	n	n
COVID-LLNL073	CDPH	NP	2020-04-24	n	2020-11-04	n	n
COVID-LLNL074	CDPH	NP	2020-04-24	n	2020-11-04	n	n
COVID-LLNL075	CDPH	NP	2020-04-29	n	2020-11-04	y	n
COVID-LLNL076	CDPH	NP	2020-04-29	n	2020-11-04	y	n
COVID-LLNL078	CDPH	NP	2020-04-29	n	2020-11-04	y	n
COVID-LLNL079	CDPH	NP	2020-04-29	n	2020-11-04	y	n
COVID-LLNL080	CDPH	NP	2020-05-01	n	2020-11-04	n	n
COVID-LLNL081	CDPH	NP	2020-05-01	n	2020-11-16	n	n
COVID-LLNL082	CDPH	NP	2020-05-05	n	2020-11-16	n	n
COVID-LLNL083	CDPH	NP	2020-05-05	n	2020-11-16	n	n
COVID-LLNL086	CDPH	NP	2020-05-11	n	2020-11-16	n	n
COVID-LLNL087	CDPH	NP	2020-05-19	n	2020-11-16	y	n
COVID-LLNL088	CDPH	NP	2020-05-19	n	2020-11-16	n	n
COVID-LLNL089	CDPH	NP	2020-05-19	n	2020-11-16	y	n
COVID-LLNL090	CDPH	NP	2020-05-19	n	2020-11-16	n	n
COVID-LLNL091	CDPH	NP	2020-05-19	n	2020-11-16	y	n
COVID-LLNL092	CDPH	NP	2020-05-19	n	2020-11-16	y	n
COVID-LLNL093	CDPH	NP	2020-05-26	n	2020-11-18	y	n
COVID-LLNL094	CDPH	NP	2020-05-26	n	2020-11-18	n	n
COVID-LLNL095	CAPDH	Nose/Throat	2020-05-27	n	2020-11-18	n	n
COVID-LLNL096	CAPDH	Nose/Throat	2020-05-27	n	2020-11-18	n	n
COVID-LLNL097	CDPH	NP	2020-05-29	n	2020-11-18	n	n
COVID-LLNL098	CDPH	NP	2020-05-29	n	2020-11-18	n	n
COVID-LLNL099	CDPH	NP	2020-05-29	n	2020-11-18	n	n
COVID-LLNL100	CDPH	NP	2020-05-29	n	2020-11-18	n	n
COVID-LLNL101	CDPH	NP	2020-06-01	n	2020-11-18	n	n
COVID-LLNL102	CDPH	NP	2020-06-01	n	2020-11-18	n	n
COVID-LLNL103	CDPH	NP	2020-06-01	n	2020-11-18	n	n
COVID-LLNL105	CDPH	NP	2020-06-01	n	2020-11-18	y	n
COVID-LLNL106	CDPH	NP	2020-06-01	n	2020-11-18	n	n
COVID-LLNL107	CDPH	NP	2020-06-01	n	2020-11-18	n	n
COVID-LLNL108	CAPDH	Nose/Throat	2020-06-01	n	2020-11-18	y	n
COVID-LLNL109	CAPDH	Nose/Throat	2020-06-01	n	2020-11-18	n	n
COVID-LLNL110	CAPDH	Nose/Throat	2020-06-01	n	2020-11-18	y	n
COVID-LLNL111	CDPH	NP	2020-06-04	n	2020-11-18	n	n
COVID-LLNL113	CDPH	NP	2020-06-04	n	2020-11-18	n	n
COVID-LLNL114	CDPH	NP	2020-06-04	n	2020-11-18	n	n
COVID-LLNL115	CDPH	NP	2020-06-04	n	2020-12-08	n	n
COVID-LLNL116	CDPH	NP	2020-06-05	n	2020-12-08	n	n
COVID-LLNL149	CAPDH	Nose/Throat	2020-07-02	n	2020-11-10	y	n
COVID-LLNL150	CAPDH	Nose/Throat	2020-07-02	n	2020-11-10	y	n
COVID-LLNL151	CAPDH	Nose/Throat	2020-07-02	n	2020-11-10	n	n
COVID-LLNL171	CDPH	NP	2020-02-28	y	2020-11-04	y	y
COVID-LLNL172	CDPH	NP	2020-02-27	y	2020-11-04	y	y
COVID-LLNL173	CDPH	NP	2020-02-27	y	2020-11-04	y	y
COVID-LLNL174	CDPH	NP	2020-02-27	y	2020-11-16	y	y
COVID-LLNL176	CAPDH	OP	2020-03-05	y	2020-12-08	y	y
COVID-LLNL177	CAPDH	OP	2020-03-05	y	2020-12-08	y	n
COVID-LLNL178	CAPDH	OP	2020-03-05	y	2020-11-04	y	y
COVID-LLNL179	CAPDH	OP	2020-03-05	y	2020-11-04	y	y
COVID-LLNL180	CAPDH	OP	2020-03-05	y	2020-11-04	y	n
COVID-LLNL181	CAPDH	OP	2020-03-05	y	2020-10-26	y	y
COVID-LLNL182	CDPH	NP	2020-03-04	y	2020-11-10	y	y
COVID-LLNL183	CDPH	NP	2020-03-04	y	2020-11-10	y	y
COVID-LLNL184	CDPH	NP	2020-03-04	y	2020-11-10	y	y
COVID-LLNL186	CDPH	NP	2020-03-04	y	2020-12-14	y	y
COVID-LLNL187	CDPH	NP	2020-03-09	y	2020-12-14	y	y
COVID-LLNL188	CDPH	NP	2020-03-07	y	2020-12-08	n	n
COVID-LLNL190	CDPH	NP	2020-03-08	y	2020-12-14	y	y
COVID-LLNL191	CDPH	NP	2020-03-10	y	2020-12-08	n	n
COVID-LLNL192	CDPH	NP	2020-03-11	y	2020-11-04	y	y
COVID-LLNL193	CDPH	NP	2020-03-09	y	2020-10-26	n	n
COVID-LLNL194	CDPH	NP	2020-03-09	y	2020-12-14	n	n
COVID-LLNL196	CDPH	NP	2020-03-07	y	2020-11-04	n	n
COVID-LLNL197	CDPH	NP	2020-03-07	y	2020-11-04	n	n
COVID-LLNL198	CAPDH	Nose/Throat	2020-03-08	y	2020-12-08	y	n
COVID-LLNL200	CDPH	NP	2020-03-02	y	2020-12-08	y	y
COVID-LLNL201	CDPH	NP	2020-03-09	y	2020-12-14	y	y
COVID-LLNL202	CDPH	NP	2020-03-09	y	2020-10-26	y	y
COVID-LLNL203	CDPH	NP	2020-03-06	y	2020-10-26	n	n
COVID-LLNL204	CDPH	NP	2020-03-08	y	2020-11-10	y	y
COVID-LLNL205	CDPH	NP	2020-03-08	y	2020-10-19	n	n
COVID-LLNL206	CDPH	NP	2020-03-12	y	2020-10-19	y	y
COVID-LLNL207	CDPH	NP	2020-03-11	y	2020-10-19	n	n
COVID-LLNL208	CAPDH	Nose/Throat	2020-03-13	y	2020-10-19	y	y
COVID-LLNL209	CAPDH	Nose/Throat	2020-03-13	y	2020-10-19	y	y
COVID-LLNL210	CAPDH	Nose/Throat	2020-03-13	y	2020-10-19	y	y
COVID-LLNL211	CDPH	NP	2020-03-15	y	2020-10-19	y	y
COVID-LLNL212	CDPH	NP	2020-03-15	y	2020-10-19	y	y
COVID-LLNL213	CDPH	NP	2020-03-15	y	2020-11-10	y	y
COVID-LLNL214	CDPH	NP	2020-03-15	y	2020-10-19	y	y
COVID-LLNL216	CDPH	NP	2020-05-13	y	2020-10-19	y	y
COVID-LLNL217	CDPH	NP	2020-05-19	y	2020-10-19	y	y
COVID-LLNL218	CDPH	NP	2020-05-26	y	2020-10-19	y	y
COVID-LLNL219	CDPH	NP	2020-05-26	y	2020-10-19	y	y
COVID-LLNL220	CAPDH	Nose/Throat	2020-05-27	y	2020-10-26	y	y
COVID-LLNL221	CAPDH	Nose/Throat	2020-05-28	y	2020-12-14	y	y
COVID-LLNL222	CADPH	Nose/Throat	2020-05-28	y	2021-01-19	y	y
COVID-LLNL223	CDPH	NP	2020-05-27	y	2020-12-14	y	y
COVID-LLNL224	CDPH	NP	2020-06-15	y	2020-12-14	y	y
COVID-LLNL225	CDPH	NP	2020-06-17	y	2020-12-14	y	y
COVID-LLNL226	CDPH	NP	2020-06-18	y	2020-12-14	y	y
COVID-LLNL227	CDPH	NP	2020-06-17	y	2020-12-14	y	y
COVID-LLNL228	CDPH	NP	2020-06-17	y	2020-12-14	y	y
COVID-LLNL229	CDPH	NP	2020-06-17	y	2020-12-14	y	y
COVID-LLNL230	CDPH	NP	2020-06-18	y	2021-01-19	y	y
COVID-LLNL231	CDPH	NP	2020-06-22	y	2021-01-19	y	y
COVID-LLNL232	CDPH	NP	2020-06-22	y	2021-01-19	y	y
COVID-LLNL233	CDPH	NP	2020-06-22	y	2021-01-19	y	y
COVID-LLNL234	CDPH	NP	2020-06-22	y	2020-11-10	y	y
COVID-LLNL235	CDPH	NP	2020-06-22	y	2020-12-14	y	y
COVID-LLNL236	CDPH	NP	2020-06-22	y	2020-12-14	y	y
COVID-LLNL237	CDPH	NP	2020-06-22	y	2021-01-19	y	y
COVID-LLNL238	CDPH	NP	2020-06-22	y	2020-12-14	y	y
COVID-LLNL239	CDPH	NP	2020-06-22	y	2020-12-14	y	y
COVID-LLNL240	CDPH	NP	2020-06-19	y	2021-01-19	y	y
COVID-LLNL241	CDPH	NP	2020-06-25	y	2021-01-19	y	y
COVID-LLNL242	CDPH	NP	2020-06-25	y	2020-12-14	y	y
COVID-LLNL243	CDPH	NP	2020-06-25	y	2020-11-10	y	y
COVID-LLNL244	CDPH	NP	2020-06-25	y	2020-12-14	y	y
COVID-LLNL245	CDPH	NP	2020-06-26	y	2020-11-10	y	y
COVID-LLNL246	CDPH	NP	2020-06-26	y	2020-11-10	y	y
COVID-LLNL247	CDPH	NP	2020-06-26	y	2020-12-14	y	y
COVID-LLNL248	CDPH	NP	2020-06-26	y	2020-11-10	y	y
COVID-LLNL249	CDPH	NP	2020-06-29	y	2020-11-10	y	y
COVID-LLNL250	CDPH	NP	2020-06-29	y	2020-12-14	y	y
COVID-LLNL251	CDPH	NP	2020-06-29	y	2020-11-10	y	y
COVID-LLNL252	CDPH	NP	2020-06-29	y	2020-11-10	y	y
COVID-LLNL253	CDPH	NP	2020-07-01	y	2020-12-14	y	y
COVID-LLNL254	CDPH	NP	2020-07-02	y	2020-11-10	y	y
COVID-LLNL255	CDPH	NP	2020-07-02	y	2020-11-10	y	y
COVID-LLNL256	CDPH	NP	2020-07-08	y	2020-12-14	y	y
COVID-LLNL257	CDPH	NP	2020-07-05	y	2020-12-14	y	y
COVID-LLNL258	CDPH	NP	2020-07-06	y	2020-12-21	y	y
COVID-LLNL259	CDPH	NP	2020-07-06	y	2020-12-21	y	y
COVID-LLNL260	CDPH	NP	2020-07-10	y	2020-12-21	y	y
COVID-LLNL261	CDPH	NP	2020-07-10	y	2020-12-21	y	y
COVID-LLNL263	CDPH	NP	2020-07-08	y	2020-12-21	y	y
COVID-LLNL264	CDPH	NP	2020-07-08	y	2020-12-21	y	y
COVID-LLNL265	CDPH	NP	2020-07-08	y	2020-12-21	y	y
COVID-LLNL266	CDPH	NP	2020-07-08	y	2020-12-21	y	y
COVID-LLNL267	CDPH	NP	2020-07-08	y	2020-11-10	y	y
COVID-LLNL268	CDPH	NP	2020-07-17	y	2020-11-10	y	y
COVID-LLNL269	CDPH	NP	2020-07-17	y	2020-12-21	y	y
COVID-LLNL270	CDPH	NP	2020-07-19	y	2020-12-21	y	y
COVID-LLNL271	CAPDH	Nose/Throat	2020-07-17	y	2020-12-21	y	y
COVID-LLNL272	CDPH	NP	2020-07-17	y	2020-12-21	y	y
COVID-LLNL273	CDPH	NP	2020-07-20	y	2020-12-21	y	y
COVID-LLNL274	CDPH	NP	2020-07-20	y	2020-12-21	y	y
COVID-LLNL275	CDPH	NP	2020-07-20	y	2020-12-21	y	y
COVID-LLNL276	CDPH	NP	2020-07-20	y	2020-12-21	y	y
COVID-LLNL277	CDPH	NP	2020-07-20	y	2020-12-21	y	y
COVID-LLNL278	CDPH	NP	2020-07-17	y	2020-12-21	y	y
