# Supplementary material for: Evaluation of co-circulating pathogens and microbiome from COVID-19 infections
Source: PLoS One. 2022 Dec 1;17(12):e0278543. doi: 10.1371/journal.pone.0278543 (PMC9714956; doi:10.1371/journal.pone.0278543)
Supplement: S2 Table — This table includes all the target sequences detected from the 125 samples. (TXT) [file pone.0278543.s003.txt]

Sample_ID	iter_sel	target_id	initial_score	conditional_score	num_expected	num_detected	sum_expected	sum_detected	family	species	target_desc
CADPH13	0	draft|8664287	79.92	79.92	22	15	21.5	14.7	Prevotellaceae	Prevotella intermedia	1 Prevotella intermedia ATCC 25611 = DSM 20706 strain ATCC 25611 B129DRAFT_scaffold_
CADPH13	1	draft|17521650	68.81	68.81	19	11	18.3	10.7	Streptococcaceae	Streptococcus sp. HMSC057F04	1 Streptococcus sp. CCH8-C6 CCH8-C6_contig
CADPH13	2	draft|17741729	60.09	60.09	16	14	15.9	13.9	Veillonellaceae	Veillonella infantium	1 Veillonella sp. S13054-11 Contig_
CADPH13	3	draft|13514492	53.66	53.66	19	13	18.7	13	Prevotellaceae	Prevotella timonensis	1 Prevotella sp. Marseille-P4334, whole genome shotgun sequence
CADPH13	4	draft|11044577	59.42	39.18	14	13	13.8	12.8	Veillonellaceae	uncultured Dialister sp.	1 Veillonella sp. HPA0037 acArp-supercont1.
CADPH13	5	seqid|7665097	35.57	35.57	8	8	8	8	Mycoplasmataceae	Mycoplasma dispar	NZ_CP024161.1 Mycoplasma dispar strain GS01 chromosome, complete genome
CADPH13	6	draft|15013090	30.14	30.14	12	9	11.6	8.8	Neisseriaceae	Neisseria sp. KEM232	1 Neisseria zoodegmatis strain DSM 21643 NODE_
CADPH13	7	seqid|7672822	69.37	28.85	18	14	17.6	13.7	Prevotellaceae	Prevotella intermedia	NZ_CP030094.1 Prevotella intermedia strain KCOM 2734 chromosome 1, complete sequence
CADPH13	8	seqid|18156871	34.43	24.56	14	10	13.6	9.8	Streptococcaceae	Streptococcus agalactiae	NZ_CP019802.1 Streptococcus agalactiae strain SA53, complete genome
CADPH13	9	draft|10107142	55.71	19.24	11	11	10.8	10.8	Veillonellaceae	Veillonella atypica	1 Veillonella atypica ACS-134-V-Col7a contig00
CADPH13	10	draft|17689456	38.01	13.8	8	8	8	8	Veillonellaceae	Veillonella sp. S13054-11	1 Veillonella sp. CNR 79/14 contig_00
CADPH13	11	draft|11854331	55.36	12.62	22	16	21.7	15.8	Prevotellaceae	Prevotella intermedia	1 Prevotella intermedia strain KCOM 1945 contig
CADPH13	12	seqid|7675682	32.87	11.05	12	8	11.7	7.9	Streptococcaceae	Streptococcus thermophilus	NZ_CM002369.1 Streptococcus thermophilus TH1435 chromosome, whole genome shotgun sequence
CADPH13	13	draft|18533908	48.32	9.7	10	10	9.9	9.9	Veillonellaceae	Veillonella sp. ICM51a	1 Veillonella sp. T34266-5 Contig_
CADPH13	14	draft|14569038	9.37	9.37	14	8	13.7	7.9	Campylobacteraceae	Campylobacter coli	1 Campylobacter coli isolate EC5604, whole genome shotgun sequence
CADPH13	15	seqid|16281788	25.16	7.58	10	8	9.8	7.8	Mycoplasmataceae	Mycoplasma anserisalpingitidis	NZ_CP042295.1 Mycoplasma anserisalpingitis strain ATCC:BAA-2147 chromosome, complete genome
CADPH13	16	draft|10476873	57.77	3.24	15	11	14.7	10.9	Prevotellaceae	Prevotella maculosa	1 Prevotella amnii CRIS 21A-A contig00
CADPH13	17	seqid|16273842	47.03	2.43	11	10	10.8	9.9	Veillonellaceae	Veillonella parvula	NC_013520.1 Veillonella parvula DSM 2008, complete genome
CADPH13	18	draft|15386785	39.87	1.92	10	9	9.9	9	Veillonellaceae	Veillonella sp. T11011-6	1 Veillonella rogosae JCM 15642 Contig_
CADPH13	19	draft|13131339	49.55	1.45	13	8	12.3	7.8	Streptococcaceae	Streptococcus equinus	1 Streptococcus equinus strain MPR4, whole genome shotgun sequence
CADPH13	20	draft|16083980	44.06	1.35	11	10	10.8	9.8	Acidaminococcaceae	Acidaminococcus sp. AM33-14BH	1 Veillonella sp. AM51-8BH AM51-8BH.Scaf
CADPH13	21	seqid|7660887	45.55	0.01	9	9	8.9	8.9	Veillonellaceae	Veillonella dispar	NZ_LR134375.1 Veillonella dispar strain NCTC11831 genome assembly, chromosome: 1
CADPH13	22	draft|9714003	38.82	0	8	8	8	8	Veillonellaceae	Dialister micraerophilus	1 Veillonella parvula ACS-068-V-Sch12 contig000
CADPH3	0	draft|18225065	302.93	302.93	53	50	52.1	49.1	Streptococcaceae	Streptococcus pneumoniae	1 Streptococcus pneumoniae PNI0360 Scaffold
CADPH3	1	draft|15225294	175.91	175.91	27	24	26.4	23.5	Prevotellaceae	Prevotella sp. P5-108	1 Prevotella sp. F0091 Scaffold
CADPH3	2	seqid|7674035	173.67	173.67	30	27	29.6	26.8	Pasteurellaceae	Haemophilus influenzae	NZ_CP020006.1 Haemophilus influenzae strain 48P106H1 chromosome, complete genome
CADPH3	3	draft|8298849	262.98	162.14	47	47	46.2	46.2	Streptococcaceae	Streptococcus pneumoniae	1 Streptococcus pneumoniae strain SMRU1874, whole genome shotgun sequence
CADPH3	4	draft|13437313	142.3	142.3	22	20	21.8	19.8	Neisseriaceae	Neisseria meningitidis	1 Neisseria mucosa strain CCH7-A10 CCH7-A10_contig
CADPH3	5	draft|11639754	203.24	114.54	30	30	28.9	28.9	Streptococcaceae	Streptococcus pneumoniae	1 Streptococcus pneumoniae strain SMRU2450, whole genome shotgun sequence
CADPH3	6	seqid|7678044	170.23	113.02	25	24	24.3	23.3	Pasteurellaceae	Haemophilus influenzae	NZ_CP033167.1 Haemophilus influenzae strain P657-8759 chromosome
CADPH3	7	draft|9831270	151.09	111.02	25	23	24	22.4	Prevotellaceae	Prevotella oris	1 Prevotella veroralis DSM 19559 = JCM 6290 strain DSM 19559 D464DRAFT_scaffold000
CADPH3	8	seqid|7666405	87.2	87.2	19	17	18.6	16.7	Campylobacteraceae	Campylobacter concisus	NC_009802.2 Campylobacter concisus 13826, complete genome
CADPH3	9	draft|7872227	108.25	82.67	23	19	22.6	18.7	Neisseriaceae	Neisseria subflava	1 Neisseria subflava strain C2011033015 C2011033015_S30_ctg_1
CADPH3	10	seqid|17127452	193.99	80.36	34	34	33.3	33.3	Streptococcaceae	Streptococcus sp. oral taxon 431	NZ_CP014264.1 Streptococcus sp. oral taxon 431, complete genome
CADPH3	11	draft|9880196	121.57	76.4	22	22	21.6	21.6	Pasteurellaceae	Haemophilus haemolyticus	1 Haemophilus parainfluenzae ATCC 33392 SCAFFOLD
CADPH3	12	draft|18777639	75.48	75.48	15	14	14.9	14	Veillonellaceae	Veillonellaceae bacterium SB90	1 Veillonella sp. AF42-16 AF42-16.Scaf
CADPH3	13	draft|17042347	103.66	74.61	19	17	18.5	16.6	Prevotellaceae	Prevotella marseillensis	1 Prevotella pallens strain DSM 18710 Ga0131133_1
CADPH3	14	draft|16683658	65.97	65.97	14	10	13.5	9.8	Fusobacteriaceae	Fusobacterium necrophorum	1 Fusobacterium necrophorum subsp. funduliforme strain LS_1272
CADPH3	15	seqid|7676253	135.39	60.47	21	21	20.6	20.6	Pasteurellaceae	Haemophilus influenzae	NZ_CP031239.1 Haemophilus influenzae strain M13034 chromosome, complete genome
CADPH3	16	draft|9929701	127.53	59.78	22	20	20.9	19	Streptococcaceae	Streptococcus pneumoniae	1 Streptococcus salivarius PS4 contig00
CADPH3	17	draft|10133510	105.17	51.89	20	18	19.5	17.5	Prevotellaceae	Prevotella histicola	1 Prevotella sp. oral taxon 306 str. F0472 ctg120004305
CADPH3	18	seqid|16273842	53.41	47.59	11	11	10.8	10.8	Veillonellaceae	Veillonella parvula	NC_013520.1 Veillonella parvula DSM 2008, complete genome
CADPH3	19	draft|11199093	52.39	47.46	13	11	12.5	10.7	Campylobacteraceae	Campylobacter concisus	1 Campylobacter concisus strain H28O-S1 NODE_
CADPH3	20	seqid|16274928	173.5	46.11	29	29	28	28	Streptococcaceae	Streptococcus parasanguinis	NC_017905.1 Streptococcus parasanguinis FW213, complete genome
CADPH3	21	draft|16205695	141.85	44.75	22	21	21.5	20.7	Pasteurellaceae	Haemophilus parahaemolyticus	1 Haemophilus sp. HMSC61B11 Scaffold
CADPH3	22	seqid|7671597	123.52	43.68	21	19	20.4	18.7	Prevotellaceae	Prevotella intermedia	NZ_CP024725.1 Prevotella intermedia strain KCOM 2838 chromosome 1, complete sequence
CADPH3	23	seqid|11945616	56.11	38.54	14	11	13.7	10.9	Flavobacteriaceae	Capnocytophaga sputigena	NZ_LR134489.1 Capnocytophaga sputigena strain NCTC11097 genome assembly, chromosome: 1
CADPH3	24	draft|10151378	60.93	36.44	12	12	11.9	11.9	Prevotellaceae	Prevotella marshii	1 Prevotella bergensis DSM 17361 SCAFFOLD
CADPH3	25	draft|9739288	113.04	35.5	22	21	21.4	20.4	Streptococcaceae	Streptococcus mitis	1 Streptococcus infantis SK970 ctg1129914002
CADPH3	26	seqid|49677	35.08	35.08	8	8	8	8	Orthomyxoviridae	Influenza B virus	gi|325183|gb|M19792.1|FLBHK73NS Influenza B/HK/73, nonstructural protein (segment 8) RNA, complete cds
CADPH3	27	draft|10800626	62.09	31.68	12	11	11.6	10.6	Streptococcaceae	Streptococcus pyogenes	1 Streptococcus pyogenes strain emm1_S12 8_S
CADPH3	28	draft|11820059	111.67	30.14	27	21	26.5	20.7	Neisseriaceae	Neisseria meningitidis	1 Neisseria meningitidis strain S00-1299 08-659_contig
CADPH3	29	draft|10107142	55.71	30.04	11	11	10.8	10.8	Veillonellaceae	Veillonella atypica	1 Veillonella atypica ACS-134-V-Col7a contig00
CADPH3	30	draft|1858559	45.48	27.47	11	10	10.7	9.8	Veillonellaceae	Veillonella sp. 6_1_27	whole genome shotgun sequence|Veillonella sp. 3_1_44 Veillonella sp. 3_1_44, whole genome shotgun sequencing project from NCBI on Sep 28 2011 10:38PM
CADPH3	31	draft|16638648	59.41	24.79	10	9	9.8	8.8	Fusobacteriaceae	Fusobacterium ulcerans	1 Fusobacterium nucleatum subsp. nucleatum ATCC 23726 contig000
CADPH3	32	draft|12188266	270.55	24.77	45	42	43.7	41.2	Streptococcaceae	Streptococcus pneumoniae	1 Streptococcus pneumoniae strain NTPn 47 NTPn47_contig_
CADPH3	33	draft|9719434	73.06	24.65	13	13	12.2	12.2	Pasteurellaceae	Haemophilus influenzae	1 Haemophilus parainfluenzae HK2019 contig000
CADPH3	34	draft|10170214	121.74	23.65	22	20	21.6	19.6	Prevotellaceae	Prevotella nigrescens	1 Prevotella salivae DSM 15606 SCAFFOLD
CADPH3	35	draft|8458174	70.09	21.68	11	11	10.4	10.4	Streptococcaceae	Streptococcus intermedius	1 Streptococcus intermedius strain 32811 32811-contig_
CADPH3	36	draft|8244354	64.9	21.63	10	10	9.6	9.6	Prevotellaceae	Prevotella amnii	1 Prevotella sp. kh1p2, whole genome shotgun sequence
CADPH3	37	draft|10991588	113.19	20.66	22	21	21.5	20.6	Pasteurellaceae	Aggregatibacter actinomycetemcomitans	1 Haemophilus parainfluenzae strain ATCC 9796 Contig_
CADPH3	38	draft|12471203	77.12	20.53	15	14	14.9	13.9	Campylobacteraceae	Campylobacter concisus	1 Campylobacter concisus strain H29O-S1 NODE_
CADPH3	39	draft|9941096	117.84	20.12	26	25	25.3	24.3	Streptococcaceae	Streptococcus pneumoniae	1 Streptococcus peroris ATCC 700780 SCAFFOLD
CADPH3	40	draft|12741216	118.52	19.61	19	18	18.3	17.3	Prevotellaceae	Prevotella timonensis	1 Prevotella nanceiensis DSM 19126 = JCM 15639, whole genome shotgun sequence
CADPH3	41	seqid|7667959	34.01	19.45	9	8	8.8	7.8	Pasteurellaceae	Mannheimia varigena	NZ_CP030062.1 Mannheimia varigena strain Teagasc 1 chromosome, complete genome
CADPH3	42	draft|1858576	40.63	17.96	8	8	7.8	7.8	Acidaminococcaceae	Phascolarctobacterium sp. CAG:266	whole genome shotgun sequence|Veillonella sp. 6_1_27 Veillonella sp. 6_1_27, whole genome shotgun sequencing project from NCBI on Sep 28 2011 10:39PM
CADPH3	43	seqid|16276958	36.55	17.86	10	8	9.5	7.6	Erwiniaceae	Buchnera aphidicola	NZ_CP002703.1 Buchnera aphidicola str. F009 (Myzus persicae), complete genome
CADPH3	44	draft|10254003	21.5	17.05	13	9	12.8	9	Flavobacteriaceae	Aquimarina agarivorans	1 Capnocytophaga sputigena ATCC 33612 strain Capno contig000
CADPH3	45	draft|16252749	61.93	15.79	14	12	13.9	11.9	Prevotellaceae	Prevotella ruminicola	1 Prevotella sp. HMSC073D09 Scaffold
CADPH3	46	draft|12981586	98.52	15.11	18	16	17.6	15.9	Pasteurellaceae	Haemophilus haemolyticus	1 Haemophilus haemolyticus strain M26161 M26161_HUY4190A151_cleaned_ctg_
CADPH3	47	seqid|16280923	41.82	14.72	9	8	8.8	8	Fusobacteriaceae	Fusobacterium periodonticum	NZ_CP024705.1 Fusobacterium periodonticum strain KCOM 2653 chromosome, complete genome
CADPH3	48	draft|14221668	38.4	14.41	10	9	9.9	9	Campylobacteraceae	Campylobacter concisus	1 Campylobacter concisus strain AAUH-20HCsig-a 1107
CADPH3	49	seqid|7660856	36.79	13.48	8	8	7.5	7.5	Pasteurellaceae	Aggregatibacter actinomycetemcomitans	NZ_CP012959.1 Aggregatibacter actinomycetemcomitans strain 624, complete genome
CADPH3	50	draft|14732405	12.23	12.23	13	8	12.4	7.6	Mycoplasmataceae	Mycoplasma hominis	1 Mycoplasma hominis strain MH1817 SecID
CADPH3	51	draft|17461025	71.94	11.94	13	12	12.7	11.8	Neisseriaceae	Neisseria sp. HMSC056A03	1 Neisseria sp. HMSC066H01 Scaffold
CADPH3	52	draft|10246216	97.63	11.48	17	16	16.6	15.7	Streptococcaceae	Streptococcus mutans	1 Streptococcus parasanguinis F0405 ctg11269268313
CADPH3	53	draft|17838017	37.06	10.82	9	8	8.2	7.3	Pasteurellaceae	Rodentibacter mrazii	1 Pasteurellaceae bacterium BK221 BK221_S18_L001_R1_001_trimmed_contig_
CADPH3	54	draft|10749461	47.42	10.08	11	10	10.8	9.9	Campylobacteraceae	Campylobacter concisus	1 Campylobacter concisus strain AUS22-Bd2 scaffold_
CADPH3	55	draft|15819127	52.57	8.62	11	11	10.7	10.7	Pasteurellaceae	Pasteurellaceae bacterium USgator11	1 Aggregatibacter actinomycetemcomitans serotype f str. SC29R contig0
CADPH3	56	draft|17762191	49.53	8.5	12	8	11.4	7.8	Bacteroidaceae	Bacteroides sp. AF32-8BH	1 Bacteroides sp. AF16-29 AF16-29.Scaf
CADPH3	57	draft|1437484	72.96	8.43	11	10	10.8	9.8	Prevotellaceae	Prevotella oris	draft sequence|Prevotella sp. oral taxon 317 str. F0108 Prevotella sp. oral taxon 317 str. F0108, whole genome shotgun sequencing project from NCBI on Feb 24 2010 02:13AM
CADPH3	58	draft|14021592	188.41	8.09	29	29	28.6	28.6	Streptococcaceae	Streptococcus mitis	1 Streptococcus mitis strain BCC30 D8789_contig0
CADPH3	59	draft|10476873	98.81	7.39	15	13	14.7	12.9	Prevotellaceae	Prevotella maculosa	1 Prevotella amnii CRIS 21A-A contig00
CADPH3	60	draft|16102815	38.64	7.33	10	9	9.4	8.6	Pasteurellaceae	Pasteurellaceae bacterium BK121	1 Haemophilus massiliensis, whole genome shotgun sequence
CADPH3	61	draft|12764740	36.54	6.22	10	8	9.6	7.9	Campylobacteraceae	Campylobacter concisus	1 Campylobacter concisus strain AAUH-19HCf2 1106
CADPH3	62	draft|17622813	49.4	5.75	10	10	9.6	9.6	Veillonellaceae	Veillonella sp. CNR 79/14	1 Veillonella denticariosi JCM 15641 Contig_
CADPH3	63	draft|9750220	68.12	5.5	12	12	11.6	11.6	Streptococcaceae	Streptococcus agalactiae	1 Streptococcus sobrinus TCI-13 contig00
CADPH3	64	draft|10304845	39.37	5.15	8	8	7.8	7.8	Pasteurellaceae	Pasteurella multocida	1 Mannheimia haemolytica serotype A2 str. OVINE contig00
CADPH3	65	draft|13145813	48	4.93	8	8	7.8	7.8	Pasteurellaceae	Pasteurella multocida	1 Pasteurella multocida strain MSP58 NODE_
CADPH3	66	seqid|7661502	102.19	4.84	15	15	14.7	14.7	Prevotellaceae	Prevotella sp. oral taxon 299	NC_022124.1 Prevotella sp. oral taxon 299 str. F0039, complete genome
CADPH3	67	draft|11250532	172.81	4.77	28	28	27.1	27.1	Streptococcaceae	Streptococcus pneumoniae	1 Streptococcus pneumoniae strain NTPn 10 NTPn10_contig_
CADPH3	68	draft|16083980	55.23	4.7	11	11	10.8	10.8	Acidaminococcaceae	Acidaminococcus sp. AM33-14BH	1 Veillonella sp. AM51-8BH AM51-8BH.Scaf
CADPH3	69	seqid|7667090	57.71	4.51	12	12	11.9	11.9	Veillonellaceae	Veillonella parvula	NZ_LT906445.1 Veillonella parvula strain NCTC11810 genome assembly, chromosome: 1
CADPH3	70	seqid|7594669	134.48	4.5	20	20	19.7	19.7	Pasteurellaceae	Haemophilus parainfluenzae	NC_015964.1 Haemophilus parainfluenzae T3T1 complete genome
CADPH3	71	draft|14943972	81.73	4.45	9	9	8.6	8.6	Prevotellaceae	Prevotella sp. oral taxon 376	1 Prevotella micans DSM 21469 = JCM 16134, whole genome shotgun sequence
CADPH3	72	seqid|11945878	91.76	4.41	17	17	16.7	16.7	Pasteurellaceae	Haemophilus aegyptius	NZ_LS483429.1 Haemophilus aegyptius strain NCTC8502 genome assembly, chromosome: 1
CADPH3	73	draft|11768541	74.55	4.38	13	13	12.7	12.7	Pasteurellaceae	Haemophilus influenzae	1 Haemophilus influenzae strain 781_HINF
CADPH3	74	draft|14281845	53.98	4.36	9	9	8.8	8.8	Veillonellaceae	Veillonella montpellierensis	1 Veillonella sp. VA141 contig_00
CADPH3	75	draft|18871951	134.04	4.24	20	20	19.5	19.5	Streptococcaceae	Streptococcus sp. HMSC074F09	1 Streptococcus halitosis strain VT-4 NODE_
CADPH3	76	draft|10294472	133.49	4.19	18	18	17.6	17.6	Streptococcaceae	Streptococcus pneumoniae	1 Streptococcus sanguinis VMC66 SCAFFOLD
CADPH3	77	draft|13377178	108.24	4.06	20	20	19.6	19.6	Streptococcaceae	Streptococcus pneumoniae	1 Streptococcus pneumoniae strain SMRU2495, whole genome shotgun sequence
CADPH3	78	draft|9229793	55.91	3.84	12	12	12	12	Campylobacteraceae	Campylobacter concisus	1 Campylobacter concisus strain AAUH-10HCdes3 11043
CADPH3	79	draft|15747175	122.13	3.79	26	26	25.5	25.5	Streptococcaceae	Streptococcus rubneri	1 Streptococcus sp. HMSC066F01 Scaffold
CADPH3	80	seqid|7660878	16.91	3.42	14	8	13.9	8	Flavobacteriaceae	Capnocytophaga sputigena	NZ_CP022385.1 Capnocytophaga sputigena strain KC1668 chromosome, complete genome
CADPH3	81	draft|18648553	55.04	3.36	10	9	9.9	8.9	Fusobacteriaceae	Psychrilyobacter sp. S5	1 Fusobacterium sp. CM1 ctg718000000
CADPH3	82	draft|13053400	51.02	3.2	13	10	12.7	9.8	Campylobacteraceae	Campylobacter concisus	1 Campylobacter concisus strain Lasto127.99 Contig0
CADPH3	83	draft|16460199	53.74	2.71	10	9	9.8	8.8	Fusobacteriaceae	Fusobacterium nucleatum	1 Fusobacterium sp. HMSC065F01 Scaffold
CADPH3	84	draft|19044719	163.2	1.75	33	32	32.2	31.3	Streptococcaceae	Streptococcus pneumoniae	1 Streptococcus mitis 17/34 contig000
CADPH3	85	seqid|7675110	162.57	1.33	27	26	26.7	25.7	Pasteurellaceae	Haemophilus influenzae	NZ_CP020012.1 Haemophilus influenzae strain 6P24H2 chromosome, complete genome
CADPH3	86	draft|17397895	86.16	1.02	16	15	15.6	14.7	Pasteurellaceae	Pasteurellaceae bacterium Cuba42	1 Rodentibacter ratti strain F75 contig_
CADPH3	87	seqid|11945897	174.27	0.84	29	28	28.7	27.7	Streptococcaceae	Streptococcus pneumoniae	NZ_LS483451.1 Streptococcus pneumoniae strain 4041STDY6836166 genome assembly, chromosome: 1
CADPH3	88	draft|18474585	100.04	0.36	15	15	14.6	14.6	Streptococcaceae	Streptococcus sp. UMB1385	1 Streptococcus sp. SR4 contig000
CADPH3	89	draft|9411569	66.55	0.29	11	11	10.7	10.7	Pasteurellaceae	Mannheimia massilioguelmaensis	1 Aggregatibacter actinomycetemcomitans serotype e str. SA2876 contig0
CADPH3	90	draft|10134343	44.81	0.27	9	9	8.7	8.7	Pasteurellaceae	Haemophilus sputorum	1 Actinobacillus pleuropneumoniae serovar 4 str. M62 contig00
CADPH3	91	seqid|7677162	38.53	0.26	8	8	7.9	7.9	Pasteurellaceae	Pasteurella multocida	NZ_CP038874.1 Pasteurella multocida strain FCf76 chromosome, complete genome
CADPH3	92	draft|9950291	72.57	0.17	13	13	12.9	12.9	Prevotellaceae	Paraprevotella clara	1 Prevotella timonensis CRIS 5C-B1 contig000
CADPH3	93	draft|18249465	147.08	0.17	26	26	25.9	25.9	Streptococcaceae	Streptococcus pneumoniae	1 Streptococcus pneumoniae strain SMRU3034, whole genome shotgun sequence
CADPH3	94	draft|10299384	130.78	0.17	23	23	22.5	22.5	Streptococcaceae	Lactococcus garvieae	1 Streptococcus sp. F0442 supercont1.
CADPH3	95	draft|18045232	62.43	0.12	8	8	7.4	7.4	Streptococcaceae	Streptococcus sp. HMSC076C08	1 Streptococcus azizii strain 12-5202, whole genome shotgun sequence
CADPH3	96	draft|16518899	141.85	0.12	18	18	17.8	17.8	Prevotellaceae	Prevotella saccharolytica	1 Prevotella histicola JCM 15637 = DNF00424 strain JCM 15637, whole genome shotgun sequence
CADPH3	97	seqid|7672823	109.67	0.09	20	20	19.9	19.9	Prevotellaceae	Prevotella intermedia	NZ_CP030095.1 Prevotella intermedia strain KCOM 2734 chromosome 2, complete sequence
CADPH3	98	draft|9860697	166.02	0.09	23	23	22.6	22.6	Streptococcaceae	Streptococcus mutans	1 Streptococcus sanguinis SK340 SCAFFOLD
CADPH3	99	draft|11525386	84.74	0.07	12	12	11.4	11.4	Streptococcaceae	Streptococcus pyogenes	1 Streptococcus pyogenes strain K35909, whole genome shotgun sequence
CADPH8	0	seqid|18156311	275.5	275.5	48	46	47.2	45.2	Streptococcaceae	Streptococcus pneumoniae	NC_014498.1 Streptococcus pneumoniae 670-6B, complete genome
CADPH8	1	draft|15225294	174.6	174.6	27	24	26.4	23.4	Prevotellaceae	Prevotella sp. P5-108	1 Prevotella sp. F0091 Scaffold
CADPH8	2	draft|12758302	210.05	135.25	44	39	42.9	38	Streptococcaceae	Streptococcus pneumoniae	1 Streptococcus pneumoniae strain 2842STDY5753615, whole genome shotgun sequence
CADPH8	3	draft|9929701	149.03	102.75	22	22	20.9	20.9	Streptococcaceae	Streptococcus pneumoniae	1 Streptococcus salivarius PS4 contig00
CADPH8	4	draft|18777639	75.48	75.48	15	14	14.9	14	Veillonellaceae	Veillonellaceae bacterium SB90	1 Veillonella sp. AF42-16 AF42-16.Scaf
CADPH8	5	draft|18802461	213.72	74.24	33	33	32.3	32.3	Streptococcaceae	Streptococcus sp. AS20	1 Streptococcus sp. HMSC074B11 Scaffold
CADPH8	6	draft|10134770	100.1	64.08	21	19	20.6	18.6	Prevotellaceae	Prevotella bergensis	1 Prevotella histicola F0411 supercont1.
CADPH8	7	draft|18347235	63.78	63.78	12	10	11.8	9.9	Micrococcaceae	Rothia sp. HMSC036D11	1 Rothia sp. HMSC062H08 Scaffold
CADPH8	8	draft|9806551	109.09	51.51	18	16	17.6	15.7	Prevotellaceae	Prevotella sp. oral taxon 472	1 Prevotella bivia JCVIHMP010 contig00
CADPH8	9	draft|10733864	181.62	48.34	36	34	35.4	33.4	Streptococcaceae	Streptococcus pneumoniae	1 Streptococcus pneumoniae strain 2245STDY5608966, whole genome shotgun sequence
CADPH8	10	draft|11044577	69.2	45.16	14	14	13.8	13.8	Veillonellaceae	uncultured Dialister sp.	1 Veillonella sp. HPA0037 acArp-supercont1.
CADPH8	11	draft|15980861	146.43	37.25	19	19	18.4	18.4	Streptococcaceae	Streptococcus sp. E24	1 Streptococcus sp. HMSC064H09 Scaffold
CADPH8	12	draft|10947878	90.34	34.27	15	13	14.7	12.7	Streptococcaceae	Streptococcus mutans	1 Streptococcus mutans SM6 contig
CADPH8	13	draft|14011079	45.66	32.12	11	10	10.7	9.7	Veillonellaceae	Veillonella sp. DNF00869	1 Veillonella seminalis strain ADV4313-2 contig_00
CADPH8	14	draft|10161146	76.05	27.93	17	13	16.7	12.8	Prevotellaceae	Prevotella salivae	1 Prevotella pallens ATCC 700821 SCAFFOLD
CADPH8	15	draft|9731466	56.15	27.4	13	10	12.7	9.9	Micrococcaceae	Nesterenkonia sp. F	1 Rothia mucilaginosa ATCC 25296 contig000
CADPH8	16	draft|15103680	26.51	26.51	10	8	9.9	7.9	Mycoplasmataceae	Mycoplasma testudinis	1 Mycoplasma sturni DSM 22021 Q349DRAFT_scaffold0000
CADPH8	17	draft|10107142	55.71	24.53	11	11	10.8	10.8	Veillonellaceae	Veillonella atypica	1 Veillonella atypica ACS-134-V-Col7a contig00
CADPH8	18	draft|9133735	77.48	23.52	13	13	12.7	12.7	Streptococcaceae	Streptococcus pyogenes	1 Streptococcus pyogenes strain SST2096-1 Contig_
CADPH8	19	seqid|7671425	124.91	18.87	23	21	22.2	20.4	Streptococcaceae	Streptococcus koreensis	NZ_CP032620.1 Streptococcus sp. JS71 chromosome, complete genome
CADPH8	20	draft|16518899	141.85	15.87	18	18	17.8	17.8	Prevotellaceae	Prevotella saccharolytica	1 Prevotella histicola JCM 15637 = DNF00424 strain JCM 15637, whole genome shotgun sequence
CADPH8	21	draft|10246216	109.09	14.14	17	17	16.6	16.6	Streptococcaceae	Streptococcus mutans	1 Streptococcus parasanguinis F0405 ctg11269268313
CADPH8	22	draft|9857818	45.91	13.96	10	8	9.8	7.8	Prevotellaceae	Prevotella maculosa	1 Prevotella copri DSM 18205 Scfld
CADPH8	23	seqid|7666713	199.37	13.88	34	32	33	31.2	Streptococcaceae	Streptococcus mitis	NZ_CP028415.1 Streptococcus mitis strain SK637 chromosome, complete genome
CADPH8	24	seqid|7666031	94.38	13.53	15	15	13.9	13.9	Streptococcaceae	Streptococcus pasteurianus	NZ_CP039457.1 Streptococcus pasteurianus strain WUSP067 chromosome, complete genome
CADPH8	25	draft|16083980	55.23	12.53	11	11	10.8	10.8	Acidaminococcaceae	Acidaminococcus sp. AM33-14BH	1 Veillonella sp. AM51-8BH AM51-8BH.Scaf
CADPH8	26	draft|18432056	135.48	12.5	25	24	24.4	23.4	Streptococcaceae	Streptococcus parasanguinis	1 Streptococcus sp. HMSC34B10 Scaffold
CADPH8	27	draft|12741216	99.94	11.21	19	16	18.3	15.3	Prevotellaceae	Prevotella timonensis	1 Prevotella nanceiensis DSM 19126 = JCM 15639, whole genome shotgun sequence
CADPH8	28	draft|13758230	72.33	9.76	12	12	11.7	11.7	Streptococcaceae	Streptococcus iniae	1 Streptococcus iniae strain QMA0245 NODE_
CADPH8	29	draft|10151378	42.15	8.98	12	10	11.9	10	Prevotellaceae	Prevotella marshii	1 Prevotella bergensis DSM 17361 SCAFFOLD
CADPH8	30	draft|11183425	53.37	8.66	9	9	8.8	8.8	Streptococcaceae	Streptococcus anginosus	1 Streptococcus anginosus strain UMB0220 ERR1203631.17957_1_43.
CADPH8	31	draft|8046624	54.14	8.16	8	8	7.6	7.6	Streptococcaceae	Streptococcus parauberis	1 Streptococcus parauberis strain RP17 TN39_contig0000
CADPH8	32	seqid|16273842	47.03	7.07	11	10	10.8	9.9	Veillonellaceae	Veillonella parvula	NC_013520.1 Veillonella parvula DSM 2008, complete genome
CADPH8	33	seqid|16274928	173.5	5.98	29	29	28	28	Streptococcaceae	Streptococcus parasanguinis	NC_017905.1 Streptococcus parasanguinis FW213, complete genome
CADPH8	34	draft|1697022	100.76	5.39	18	18	17.2	17.2	Streptococcaceae	Streptococcus sp. C300	whole genome shotgun sequence|Streptococcus sp. C150 Streptococcus sp. C150, whole genome shotgun sequence from NCBI on Mar 25 2011 6:07PM
CADPH8	35	draft|10193626	105.11	5.11	16	16	15.5	15.5	Streptococcaceae	Streptococcus mutans	NZ_AFQU010000011 Streptococcus sp. oral taxon 056 str. F0418 Noncontiguous_Finished_Chromosome, whole genome shotgun sequence?
CADPH8	36	draft|8052155	131.05	4.89	18	18	17.6	17.6	Streptococcaceae	Streptococcus pyogenes	1 Streptococcus pyogenes strain GAS131245, whole genome shotgun sequence
CADPH8	37	draft|14281845	53.98	4.69	9	9	8.8	8.8	Veillonellaceae	Veillonella montpellierensis	1 Veillonella sp. VA141 contig_00
CADPH8	38	draft|17500538	131.64	4.55	21	21	19.8	19.8	Streptococcaceae	Streptococcus sp. HMSC076H10	1 Streptococcus sp. KCJ4932 NODE_
CADPH8	39	draft|14865090	50.78	4.49	10	10	9.5	9.5	Streptococcaceae	Streptococcus equinus	NZ_JNLO010000011 Streptococcus equinus strain AG46 BV58DRAFT_scf7180000000002_quiver_dupTrim_6839.1_C, whole genome shotgun sequence?
CADPH8	40	draft|18506994	163.08	4.36	24	24	23.3	23.3	Streptococcaceae	Lactococcus sp. DD01	1 Streptococcus sp. HMSC057G03 Scaffold
CADPH8	41	draft|8188452	160.57	4.2	24	24	23	23	Streptococcaceae	Streptococcus pyogenes	1 Streptococcus sp. 1171_SSPC
CADPH8	42	seqid|7667090	50	2.04	12	11	11.9	11	Veillonellaceae	Veillonella parvula	NZ_LT906445.1 Veillonella parvula strain NCTC11810 genome assembly, chromosome: 1
CADPH8	43	seqid|16274802	79.97	1.92	13	12	12.4	11.4	Streptococcaceae	Streptococcus salivarius	NC_017595.1 Streptococcus salivarius JIM8777 complete genome
CADPH8	44	seqid|9709081	76	1.07	12	11	11.7	10.8	Streptococcaceae	Streptococcus sp. NCTC 11567	LR595857.1 Streptococcus sp. NCTC 11567 strain NCTC11567 genome assembly, chromosome: 1
CADPH8	45	draft|16693437	73.03	1.03	12	11	11.8	10.8	Streptococcaceae	Streptococcus pyogenes	1 Streptococcus pyogenes strain spy0392 spy0392_scaffold
CADPH8	46	draft|14551787	138.2	0.91	36	31	35.5	30.7	Streptococcaceae	Streptococcus pneumoniae	1 Streptococcus pneumoniae strain SMRU737, whole genome shotgun sequence
CADPH8	47	seqid|18156960	98.69	0.55	17	14	16.5	13.5	Streptococcaceae	Streptococcus salivarius	NZ_CP020451.2 Streptococcus salivarius strain FDAARGOS_259 chromosome, complete genome
CADPH8	48	draft|11985785	50.41	0.11	10	10	9.6	9.6	Streptococcaceae	Streptococcus pyogenes	1 Streptococcus thoraltensis DSM 12221 A3IADRAFT_scaffold_
CADPH8	49	draft|9739288	125.45	0.1	22	22	21.4	21.4	Streptococcaceae	Streptococcus mitis	1 Streptococcus infantis SK970 ctg1129914002
CADPH8	50	draft|10678241	118.5	0.08	12	12	11.4	11.4	Streptococcaceae	Streptococcus equi	1 Streptococcus equi subsp. equi strain EQUI0097, whole genome shotgun sequence
CADPH8	51	draft|15681265	42.87	0.08	8	8	7.8	7.8	Streptococcaceae	Streptococcus suis	1 Streptococcus agalactiae SGBS002
CADPH8	52	seqid|17127452	193.99	0.06	34	34	33.3	33.3	Streptococcaceae	Streptococcus sp. oral taxon 431	NZ_CP014264.1 Streptococcus sp. oral taxon 431, complete genome
CADPH8	53	draft|16472530	112.15	0.05	17	17	16.6	16.6	Streptococcaceae	Streptococcus pneumoniae	1 Streptococcus sp. HMSC061D10 Scaffold
CADPH8	54	draft|9862210	101.82	0.04	12	12	11.2	11.2	Streptococcaceae	Streptococcus agalactiae	1 Streptococcus sobrinus TCI-160 contig00
CADPH8	55	draft|10034309	165.92	0.03	30	30	29.6	29.6	Streptococcaceae	Streptococcus agalactiae	1 Streptococcus infantis SPAR10 GA06201.contig.
CADPH8	56	draft|16750114	176.39	0.03	27	27	25.8	25.8	Streptococcaceae	Streptococcus pneumoniae	1 Streptococcus sp. HMSC072C09 Scaffold
CADPH8	57	draft|11067661	75.06	0.02	14	14	13.5	13.5	Streptococcaceae	Streptococcus pneumoniae	1 Streptococcus intermedius SK54 = ATCC 27335 acKdV-supercont1.
CADPH8	58	draft|18474585	100.04	0.02	15	15	14.6	14.6	Streptococcaceae	Streptococcus sp. UMB1385	1 Streptococcus sp. SR4 contig000
CADPH8	59	seqid|7666115	44.31	0.02	9	9	8.8	8.8	Prevotellaceae	Prevotella denticola	NZ_CP032057.1 Prevotella denticola strain KCOM 1525 chromosome 2, complete sequence
CADPH8	60	seqid|11945911	106.33	0.01	17	17	16.6	16.6	Streptococcaceae	Streptococcus cristatus	NZ_LS483471.1 Streptococcus cristatus strain NCTC13807 genome assembly, chromosome: 1
CADPH8	61	draft|9954402	132.39	0.01	15	15	14.4	14.4	Streptococcaceae	Streptococcus oralis	1 Streptococcus mutans KK23 Contig0
CADPH8	62	draft|13164918	109.28	0.01	20	20	19.5	19.5	Streptococcaceae	Streptococcus sp. VT 162	1 Streptococcus sanguinis strain BCC64 D8875_contig0
CADPH8	63	draft|9432124	168.05	0.01	26	26	25.3	25.3	Streptococcaceae	Streptococcus pneumoniae	1 Streptococcus pneumoniae strain C14560X, whole genome shotgun sequence
CADPH8	64	draft|10229109	133.04	0.01	27	27	26.5	26.5	Streptococcaceae	Streptococcus agalactiae	1 Streptococcus oralis SK10 ctg1200050245
CADPH8	65	seqid|7660887	45.55	0.01	9	9	8.9	8.9	Veillonellaceae	Veillonella dispar	NZ_LR134375.1 Veillonella dispar strain NCTC11831 genome assembly, chromosome: 1
CADPH8	66	seqid|7671112	87.87	0.01	16	16	15.7	15.7	Streptococcaceae	Streptococcus salivarius	NZ_CP015283.1 Streptococcus salivarius strain ATCC 25975, complete genome
CADPH8	67	seqid|18157038	83.71	0.01	13	13	12.3	12.3	Streptococcaceae	Streptococcus agalactiae	NZ_CP021867.1 Streptococcus agalactiae strain SG-M25 chromosome, complete genome
CADPH8	68	seqid|7669765	81.73	0.01	13	13	12.6	12.6	Streptococcaceae	Streptococcus iniae	NZ_CP032400.1 Streptococcus iniae strain YM011 chromosome, complete genome
CADPH8	69	draft|14002790	142.11	0.01	27	27	26.5	26.5	Streptococcaceae	Streptococcus mitis	1 Streptococcus mitis strain BCA16 D8856_contig0
CADPH8	70	seqid|7668366	44.36	0.01	9	9	8.4	8.4	Streptococcaceae	Streptococcus equinus	NZ_LR134282.1 Streptococcus equinus strain NCTC8140 genome assembly, chromosome: 1
CADPH8	71	draft|13426635	157.9	0	22	22	21.2	21.2	Streptococcaceae	Streptococcus mitis	1 Streptococcus mitis strain BCA12 D8855_contig0
CADPH8	72	seqid|11945828	105.82	0	21	21	20.1	20.1	Streptococcaceae	Streptococcus gordonii	NZ_LS483375.1 Streptococcus gordonii strain NCTC3165 genome assembly, chromosome: 1
CADPH8	73	draft|9889630	55.2	0	11	11	10.5	10.5	Streptococcaceae	Streptococcus mutans	1 Streptococcus salivarius SK126 contig00
CADPH8	74	draft|9762694	106.45	0	18	18	17.8	17.8	Streptococcaceae	Streptococcus mutans	1 Streptococcus sanguinis SK160 SCAFFOLD
CADPH8	75	draft|10367752	83.46	0	14	14	13.8	13.8	Streptococcaceae	Streptococcus parauberis	1 Streptococcus cristatus ATCC 51100 SCAFFOLD
CADPH8	76	draft|10959789	80.98	0	13	13	12.2	12.2	Streptococcaceae	Streptococcus mutans	1 Streptococcus iniae IUSA1 contig
CADPH8	77	seqid|16274790	78.35	0	14	14	13.4	13.4	Streptococcaceae	Streptococcus gallolyticus	NC_017576.1 Streptococcus gallolyticus subsp. gallolyticus ATCC 43143 DNA, complete genome
CADPH8	78	draft|17521650	154.53	0	19	19	18.3	18.3	Streptococcaceae	Streptococcus sp. HMSC057F04	1 Streptococcus sp. CCH8-C6 CCH8-C6_contig
CADPH8	79	draft|5429490	103.79	0	15	15	14.5	14.5	Streptococcaceae	Streptococcus pyogenes	1| Streptococcus pyogenes GA41345 contig00
CADPH8	80	draft|17572735	97.33	0	20	20	19.8	19.8	Streptococcaceae	Streptococcus sp. HMSC36C04	1 Streptococcus sanguinis CC94A addTK-supercont1.
CADPH8	81	seqid|7594659	69.64	0	15	15	14.3	14.3	Streptococcaceae	Streptococcus salivarius	NC_015760.1 Streptococcus salivarius CCHSS3 complete genome
CADPH8	82	seqid|16277155	68.54	0	13	13	12.3	12.3	Streptococcaceae	Streptococcus agalactiae	NZ_CP006910.1 Streptococcus agalactiae CNCTC 10/84, complete genome
CADPH8	83	draft|12379701	153.16	0	23	23	22.3	22.3	Streptococcaceae	Streptococcus pneumoniae	1 Streptococcus pneumoniae strain 2842STDY5644073, whole genome shotgun sequence
CADPH8	84	seqid|7668170	63.42	0	10	10	9.4	9.4	Streptococcaceae	Streptococcus lutetiensis	NZ_LR594044.1 Streptococcus lutetiensis strain NCTC8796 genome assembly, chromosome: 1
CADPH8	85	draft|18138931	141.41	0	24	24	23.3	23.3	Streptococcaceae	Streptococcus sp. HMSC034E03	1 Streptococcus sp. Marseille-P7375, whole genome shotgun sequence
CADPH8	86	draft|18533908	48.32	0	10	10	9.9	9.9	Veillonellaceae	Veillonella sp. ICM51a	1 Veillonella sp. T34266-5 Contig_
CADPH8	87	draft|17644150	101.72	0	15	15	14.3	14.3	Streptococcaceae	Streptococcus sp. HMSC073F11	1 Streptococcus sp. HMSC070B09 Scaffold
CADPH8	88	seqid|7672790	57.31	0	10	10	9.7	9.7	Streptococcaceae	Streptococcus periodonticum	NZ_CP034543.1 Streptococcus sp. KCOM 2412 chromosome, complete genome
CADPH8	89	draft|10332924	130.21	0	20	20	19.2	19.2	Streptococcaceae	Streptococcus agalactiae	1 Streptococcus vestibularis ATCC 49124 SCAFFOLD
CADPH8	90	draft|15750900	130.73	0	21	21	20.4	20.4	Streptococcaceae	Streptococcus pyogenes	1 Streptococcus rubneri strain DSM 26920 contig
CADPH8	91	draft|18489245	123.3	0	21	21	20.4	20.4	Streptococcaceae	Streptococcus sp. DD11	1 Streptococcus sp. HMSC073D05 Scaffold
CADPH8	92	draft|8236698	188.15	0	28	28	26.9	26.9	Streptococcaceae	Streptococcus oralis	1 Streptococcus oralis strain BCC10 D8801_contig0
CADPH8	93	seqid|7666228	118.21	0	22	22	21.7	21.7	Streptococcaceae	Streptococcus oralis	NZ_CP019562.1 Streptococcus oralis strain S.MIT/ORALIS-351, complete genome
CADPH8	94	draft|8639429	85.43	0	12	12	11.9	11.9	Streptococcaceae	Streptococcus pneumoniae	1 Streptococcus pneumoniae strain 2245STDY5609081, whole genome shotgun sequence
CADPH8	95	draft|10988846	39.53	0	8	8	7.9	7.9	Veillonellaceae	Veillonella parvula	1 Veillonella parvula strain UMB0371 ERR1203608.17957_1_20.
CADPH8	96	seqid|11945891	109.38	0	17	17	16.7	16.7	Streptococcaceae	Streptococcus pyogenes	NZ_LS483442.1 Streptococcus pyogenes strain NCTC8370 genome assembly, chromosome: 1
CADPH8	97	draft|10299384	130.78	0	23	23	22.5	22.5	Streptococcaceae	Lactococcus garvieae	1 Streptococcus sp. F0442 supercont1.
CADPH8	98	draft|9112341	150.17	0	23	23	22.5	22.5	Streptococcaceae	Streptococcus pneumoniae	1 Streptococcus pneumoniae strain SMRU2292, whole genome shotgun sequence
CADPH8	99	draft|17680909	99.65	0	18	18	17.7	17.7	Streptococcaceae	Streptococcus sp. HMSC061D01	1 Streptococcus sp. CCH8-G7 CCH8-G7_contig
CADPH30	0	seqid|11945602	35.86	35.86	14	8	13.3	7.6	Corynebacteriaceae	Corynebacterium segmentosum	NZ_LR134408.1 Corynebacterium segmentosum strain NCTC934 genome assembly, chromosome: 1
CADPH30	1	draft|17027928	11.4	6.56	13	8	12.9	7.9	Corynebacteriaceae	Corynebacterium oculi	1 Corynebacterium sp. HMSC076G08 Scaffold
CADPH68	0	seqid|20092325	33.86	33.86	8	8	8	8	Pneumoviridae	Human metapneumovirus	MK167040.1 Human metapneumovirus strain SC2982, complete genome
CADPH68	1	seqid|4404255	32.13	28	8	8	8	8	Pneumoviridae	Human metapneumovirus	gi|465285236|gb|KC403980.1| Human metapneumovirus strain HMPV/AUS/138758999/2003/A, complete genome
CADPH68	2	seqid|20061237	33.3	4.36	8	8	8	8	Pneumoviridae	Human metapneumovirus	KY474539.1 Human metapneumovirus isolate hMPV/USA/NM009/2016, complete genome
CADPH68	3	seqid|20061241	33.3	0	8	8	8	8	Pneumoviridae	Human metapneumovirus	KY474544.1 Human metapneumovirus isolate hMPV/USA/NM014/2016, complete genome
CADPH6	0	seqid|28150945	35.39	35.39	8	8	7.9	7.9	Coronaviridae	Betacoronavirus 1	LC494128.1 Bovine coronavirus IWT-10 RNA, complete genome
CADPH6	1	seqid|28150981	33.89	4.73	8	8	7.9	7.9	Coronaviridae	Betacoronavirus 1	LC494164.1 Bovine coronavirus TCG-1 RNA, complete genome
CADPH7	0	seqid|20092325	33.86	33.86	8	8	8	8	Pneumoviridae	Human metapneumovirus	MK167040.1 Human metapneumovirus strain SC2982, complete genome
CADPH7	1	seqid|4404255	32.13	28	8	8	8	8	Pneumoviridae	Human metapneumovirus	gi|465285236|gb|KC403980.1| Human metapneumovirus strain HMPV/AUS/138758999/2003/A, complete genome
CADPH7	2	seqid|20061237	33.3	4.36	8	8	8	8	Pneumoviridae	Human metapneumovirus	KY474539.1 Human metapneumovirus isolate hMPV/USA/NM009/2016, complete genome
CADPH7	3	seqid|20061241	33.3	0	8	8	8	8	Pneumoviridae	Human metapneumovirus	KY474544.1 Human metapneumovirus isolate hMPV/USA/NM014/2016, complete genome
CADPH39	0	seqid|7612410	77.39	77.39	16	14	15.4	13.7	Anelloviridae	Anelloviridae sp.	MH649070.1 Anelloviridae sp. isolate ctda011, complete genome
CADPH39	1	seqid|1751722	57.76	57.76	13	13	12.8	12.8	Anelloviridae	Torque teno virus	emb|FR751505.1|gi|339511381|Torque teno virus complete genome, isolate TTV-HD23f (rheu214)
CADPH39	2	seqid|1752267	54.33	39.27	12	12	12	12	Anelloviridae	Torque teno virus	emb|FR751491.1|gi|339511367|Torque teno virus complete genome, isolate TTV-HD19 (rheu242)
CADPH39	3	seqid|1183449	37.28	37.28	9	9	9	9	Pneumoviridae	Human metapneumovirus	gb|DQ843658.1|gi|113472627|Human metapneumovirus strain BJ1816, complete genome
CADPH39	4	seqid|3307	51.19	31.98	11	11	10.7	10.7	Anelloviridae	Torque teno virus	gi|4574801|gb|AF122913.1|AF122913 TT virus isolate GH1, complete genome
CADPH39	5	seqid|7612309	62.54	31.96	13	12	12.9	12	Anelloviridae	Anelloviridae sp.	MH648969.1 Anelloviridae sp. isolate ctjg000, complete genome
CADPH39	6	seqid|7612297	24.4	24.4	11	8	10.4	7.6	Anelloviridae	Anelloviridae sp.	MH648957.1 Anelloviridae sp. isolate ctch017, complete genome
CADPH39	7	seqid|4404255	32.13	24	8	8	8	8	Pneumoviridae	Human metapneumovirus	gi|465285236|gb|KC403980.1| Human metapneumovirus strain HMPV/AUS/138758999/2003/A, complete genome
CADPH39	8	seqid|20094989	53.85	18.09	12	12	11.9	11.9	Anelloviridae	Torque teno virus	MK820644.1 Torque teno virus isolate FL100, complete genome
CADPH39	9	seqid|3215	50.55	14.55	10	9	9.8	8.9	Anelloviridae	Torque teno virus	gi|5616144|gb|AF122917.1|AF122917 TT virus isolate JA4, complete genome
CADPH39	10	seqid|20087191	67.84	13.72	14	13	13.7	12.8	Anelloviridae	Torque teno virus 1	MH017586.1 Torque teno virus 1 strain BNI-701098-G4-CSF, complete genome
CADPH39	11	seqid|7594097	34.09	13.21	8	8	7.9	7.9	Anelloviridae	Torque teno virus 3	NC_014081.1 Torque teno virus 3, complete genome
CADPH39	12	seqid|7612339	19.55	11.02	15	10	14.5	9.5	Anelloviridae	Anelloviridae sp.	MH648999.1 Anelloviridae sp. isolate ctfb058, complete genome
CADPH39	13	seqid|7594107	47.68	8.56	11	11	10.6	10.6	Anelloviridae	Torque teno virus 16	NC_014091.1 Torque teno virus 16, complete genome
CADPH39	14	seqid|7612477	50.98	4.52	10	10	9.9	9.9	Anelloviridae	Anelloviridae sp.	MH649137.1 Anelloviridae sp. isolate ctbb000, complete genome
CADPH39	15	seqid|7612393	41.64	4.43	9	9	8.8	8.8	Anelloviridae	Anelloviridae sp.	MH649053.1 Anelloviridae sp. isolate ctcf662, complete genome
CADPH39	16	seqid|20061235	33.57	4.39	8	8	8	8	Pneumoviridae	Human metapneumovirus	KY474535.1 Human metapneumovirus isolate hMPV/USA/NM005/2016, complete genome
CADPH39	17	seqid|498798	32.81	1.87	9	8	8.6	7.7	Anelloviridae	Torque teno virus	dbj|AB064596.1|gi|17827189|Torque teno virus DNA, complete genome, isolate: CT25F
CADPH39	18	seqid|7594090	38.55	1.52	10	9	9.9	9	Anelloviridae	Torque teno virus 27	NC_014074.1 Torque teno virus 27, complete genome
CADPH39	19	seqid|7612432	55.9	0.01	12	12	11.9	11.9	Anelloviridae	Anelloviridae sp.	MH649092.1 Anelloviridae sp. isolate ctbg012, complete genome
CADPH39	20	seqid|3332	37.63	0	8	8	8	8	Anelloviridae	Torque teno virus	gi|4406542|gb|AF129887.1|AF129887 TT virus TTVCHN2, complete genome
CADPH39	21	seqid|7612550	43.85	0	10	10	9.6	9.6	Anelloviridae	Anelloviridae sp.	MH649210.1 Anelloviridae sp. isolate ctda001, complete genome
CADPH39	22	seqid|7612354	47.06	0	10	10	9.8	9.8	Anelloviridae	Anelloviridae sp.	MH649014.1 Anelloviridae sp. isolate ctba003, complete genome
CADPH39	23	seqid|7590829	41.71	0	9	9	9	9	Anelloviridae	Torque teno virus 1	NC_002076.2 Torque teno virus 1, complete genome
CADPH39	24	seqid|20087192	70.43	0	13	13	12.5	12.5	Anelloviridae	Torque teno virus 1	MH017587.1 Torque teno virus 1 strain BNI-701800-G4-SER, complete genome
CADPH39	25	seqid|20061237	33.3	0	8	8	8	8	Pneumoviridae	Human metapneumovirus	KY474539.1 Human metapneumovirus isolate hMPV/USA/NM009/2016, complete genome
CADPH39	26	seqid|20096837	33.3	0	8	8	8	8	Pneumoviridae	Human metapneumovirus	MN306024.1 Human metapneumovirus strain SC0324, complete genome
CADPH39	27	seqid|3279	42.01	0	9	9	8.8	8.8	Anelloviridae	Torque teno virus	gi|5597008|gb|AF122914.3|AF122914 TT virus isolate JA20, complete genome
CADPH40	0	seqid|20092325	33.86	33.86	8	8	8	8	Pneumoviridae	Human metapneumovirus	MK167040.1 Human metapneumovirus strain SC2982, complete genome
CADPH40	1	seqid|4404255	32.13	28	8	8	8	8	Pneumoviridae	Human metapneumovirus	gi|465285236|gb|KC403980.1| Human metapneumovirus strain HMPV/AUS/138758999/2003/A, complete genome
CADPH40	2	seqid|20061237	33.3	4.36	8	8	8	8	Pneumoviridae	Human metapneumovirus	KY474539.1 Human metapneumovirus isolate hMPV/USA/NM009/2016, complete genome
CADPH40	3	seqid|20061241	33.3	0	8	8	8	8	Pneumoviridae	Human metapneumovirus	KY474544.1 Human metapneumovirus isolate hMPV/USA/NM014/2016, complete genome
CADPH44	0	seqid|7594552	72.67	72.67	11	10	11	10	Siphoviridae	Propionibacterium virus PAS50	NC_015453.1 Propionibacterium phage PAS50 endogenous virus, complete genome
CADPH44	1	draft|27590478	68.25	41.93	12	11	11.9	10.9	Microascaceae	Scedosporium boydii	1 Scedosporium apiospermum strain HDO1 scaffold
CADPH44	2	draft|12562470	32.15	32.15	11	9	10.6	8.7	Staphylococcaceae	Staphylococcus aureus	1 Staphylococcus aureus strain BAA-1699 scaffold_
CADPH44	3	seqid|7687549	17.21	12.91	12	8	11.6	7.7	Staphylococcaceae	Staphylococcus epidermidis	NC_004461.1 Staphylococcus epidermidis ATCC 12228 chromosome, complete genome
CADPH44	4	draft|10580195	6.9	6.9	14	8	13.5	7.8	Staphylococcaceae	Staphylococcus xylosus	1 Staphylococcus xylosus strain SNUC 4611 contig
CADPH44	5	seqid|7608093	54.68	2.51	9	8	9	8	Siphoviridae	Propionibacterium phage pa27	MG820634.1 Propionibacterium phage pa27, complete genome
CADPH49	0	seqid|20061235	33.57	33.57	8	8	8	8	Pneumoviridae	Human metapneumovirus	KY474535.1 Human metapneumovirus isolate hMPV/USA/NM005/2016, complete genome
CADPH49	1	seqid|4404255	32.13	28	8	8	8	8	Pneumoviridae	Human metapneumovirus	gi|465285236|gb|KC403980.1| Human metapneumovirus strain HMPV/AUS/138758999/2003/A, complete genome
CADPH49	2	seqid|20061237	33.3	0	8	8	8	8	Pneumoviridae	Human metapneumovirus	KY474539.1 Human metapneumovirus isolate hMPV/USA/NM009/2016, complete genome
CADPH49	3	seqid|20096837	33.3	0	8	8	8	8	Pneumoviridae	Human metapneumovirus	MN306024.1 Human metapneumovirus strain SC0324, complete genome
CADPH52	0	seqid|20056788	48.36	48.36	11	11	11	11	Parvoviridae	Primate erythroparvovirus 1	KX752821.1 Human parvovirus B19 isolate 3rd_WHO_IRP, complete genome
CADPH52	1	seqid|20031210	44.15	8.17	10	10	10	10	Parvoviridae	Primate erythroparvovirus 1	KM393167.1 Human parvovirus B19 isolate KU8, complete genome
CADPH52	2	seqid|168820	40.28	0	9	9	9	9	Parvoviridae	Primate erythroparvovirus 1	gb|AY504945.1|gi|40950032|B19 virus isolate NAN, complete genome
CADPH58	0	seqid|20061235	33.57	33.57	8	8	8	8	Pneumoviridae	Human metapneumovirus	KY474535.1 Human metapneumovirus isolate hMPV/USA/NM005/2016, complete genome
CADPH58	1	seqid|4404255	32.13	28	8	8	8	8	Pneumoviridae	Human metapneumovirus	gi|465285236|gb|KC403980.1| Human metapneumovirus strain HMPV/AUS/138758999/2003/A, complete genome
CADPH58	2	seqid|20061237	33.3	0	8	8	8	8	Pneumoviridae	Human metapneumovirus	KY474539.1 Human metapneumovirus isolate hMPV/USA/NM009/2016, complete genome
CADPH58	3	seqid|20096837	33.3	0	8	8	8	8	Pneumoviridae	Human metapneumovirus	MN306024.1 Human metapneumovirus strain SC0324, complete genome
CADPH206	0	seqid|33462451	27.75	27.75	9	8	9	8	Coronaviridae	Pangolin coronavirus	vipr-gisaid_19821 hCoV-19/pangolin/Guangxi/P3B/2017|EPI_ISL_410543|2017
CADPH206	1	seqid|33434496	27.56	27.56	9	8	9	8	Coronaviridae	Severe acute respiratory syndrome-related coronavirus	vipr-gisaid_9726 hCoV-19/Wales/PHWC-2BA98/2020|EPI_ISL_445802|2020-03-28
CADPH206	2	seqid|33433055	26.47	26.47	14	10	13.8	9.9	Coronaviridae	Severe acute respiratory syndrome-related coronavirus	vipr-gisaid_8095 hCoV-19/Colombia/GUR-0900/2020|EPI_ISL_447752|2020-03-30
CADPH206	3	draft|13514492	4.2	4.2	19	9	18.7	9	Prevotellaceae	Prevotella timonensis	1 Prevotella sp. Marseille-P4334, whole genome shotgun sequence
CADPH206	4	seqid|7671112	1.32	1.32	16	8	15.7	8	Streptococcaceae	Streptococcus salivarius	NZ_CP015283.1 Streptococcus salivarius strain ATCC 25975, complete genome
CADPH208	0	draft|8592434	236.96	236.96	45	41	44.2	40.3	Streptococcaceae	Streptococcus pneumoniae	1 Streptococcus pneumoniae strain SMRU2809, whole genome shotgun sequence
CADPH208	1	draft|10262716	137.12	137.12	37	34	36.8	33.9	Streptococcaceae	Streptococcus sobrinus	1 Lactococcus lactis subsp. lactis YF11 contig
CADPH208	2	draft|19027806	167.19	127.76	39	34	38.5	33.6	Streptococcaceae	Streptococcus pneumoniae	1 Streptococcus pneumoniae strain SMRU2914, whole genome shotgun sequence
CADPH208	3	seqid|33421257	111.23	111.23	26	26	25.6	25.6	Coronaviridae	Severe acute respiratory syndrome-related coronavirus	MT262993.1 Severe acute respiratory syndrome coronavirus 2 isolate SARS-Cov-2/human/PAK/Manga1/2020, complete genome
CADPH208	4	draft|11824574	110.69	105.94	26	25	25.6	24.6	Streptococcaceae	Lactococcus lactis	1 Lactococcus lactis strain CH_LC01 contig_
CADPH208	5	draft|15225294	95.55	95.55	27	17	26.4	16.6	Prevotellaceae	Prevotella sp. P5-108	1 Prevotella sp. F0091 Scaffold
CADPH208	6	draft|12727826	113.47	87.98	24	23	23.8	22.8	Streptococcaceae	Lactococcus lactis	1 Lactococcus lactis subsp. cremoris strain A17
CADPH208	7	seqid|33420988	108.87	86.95	25	25	24.5	24.5	Coronaviridae	Severe acute respiratory syndrome-related coronavirus	MT079844.1 Severe acute respiratory syndrome coronavirus 2 isolate SARS-CoV-2/human/CHN/WHUHnCoV002/2020, complete genome
CADPH208	8	draft|13699895	185.2	82.4	35	30	33.7	28.9	Streptococcaceae	Streptococcus parasanguinis	1 Streptococcus parasanguinis strain UMB0216 .21837_8_52.
CADPH208	9	seqid|33441895	84.09	69.78	20	20	19.4	19.4	Coronaviridae	Severe acute respiratory syndrome-related coronavirus	vipr-gisaid_18176 hCoV-19/Canada/ON_MU-S218/2020|EPI_ISL_463974|2020-03-26
CADPH208	10	draft|18777639	63.54	63.54	15	13	14.9	13	Veillonellaceae	Veillonellaceae bacterium SB90	1 Veillonella sp. AF42-16 AF42-16.Scaf
CADPH208	11	draft|13782064	114.39	63.41	27	26	26.9	25.9	Streptococcaceae	Lactococcus lactis	1 Lactococcus lactis strain gh1 contig0000
CADPH208	12	draft|10393599	145.05	58.15	29	28	28.6	27.7	Streptococcaceae	Streptococcus sobrinus	NZ_KB3733211 Streptococcus sp. F0441 supercont1.1, whole genome shotgun sequence?
CADPH208	13	draft|16683658	54.94	54.94	14	9	13.5	8.7	Fusobacteriaceae	Fusobacterium necrophorum	1 Fusobacterium necrophorum subsp. funduliforme strain LS_1272
CADPH208	14	draft|13929074	86.71	51.71	15	14	14.5	13.6	Streptococcaceae	Streptococcus pyogenes	1 Streptococcus pyogenes strain 33100V1S1, whole genome shotgun sequence
CADPH208	15	seqid|16275134	56.63	48.19	13	13	12.9	12.9	Streptococcaceae	Lactococcus lactis	NC_019430.1 Lactococcus lactis subsp. cremoris UC509.9 plasmid pCIS8, complete sequence
CADPH208	16	seqid|33429331	45.86	45.86	11	11	10.9	10.9	Coronaviridae	Severe acute respiratory syndrome-related coronavirus	vipr-gisaid_3895 hCoV-19/Canada/ON_MU-S305/2020|EPI_ISL_463978|2020-03-28
CADPH208	17	seqid|16275135	64.77	42.11	14	14	14	14	Streptococcaceae	Lactococcus lactis	NC_019431.1 Lactococcus lactis subsp. cremoris UC509.9 plasmid pCIS7, complete sequence
CADPH208	18	draft|9714003	38.82	38.82	8	8	8	8	Veillonellaceae	Dialister micraerophilus	1 Veillonella parvula ACS-068-V-Sch12 contig000
CADPH208	19	seqid|7666713	190.54	34.69	34	31	33	30.3	Streptococcaceae	Streptococcus mitis	NZ_CP028415.1 Streptococcus mitis strain SK637 chromosome, complete genome
CADPH208	20	seqid|33421618	48.48	33.54	11	11	11	11	Coronaviridae	Severe acute respiratory syndrome-related coronavirus	MT326071.1 Severe acute respiratory syndrome coronavirus 2 isolate SARS-CoV-2/human/USA/ID-UW-1938/2020, complete genome
CADPH208	21	draft|8631496	101.35	32.97	27	24	26.4	23.6	Streptococcaceae	Lactococcus lactis	1 Lactococcus lactis subsp. lactis strain ATCC 19435 contig_
CADPH208	22	draft|15013090	30.14	30.14	12	9	11.6	8.8	Neisseriaceae	Neisseria sp. KEM232	1 Neisseria zoodegmatis strain DSM 21643 NODE_
CADPH208	23	seqid|33450099	63.86	25.64	15	15	14.5	14.5	Coronaviridae	Severe acute respiratory syndrome-related coronavirus	vipr-gisaid_27495 hCoV-19/Portugal/PT0351/2020|EPI_ISL_454067|2020-03-18
CADPH208	24	seqid|16273856	90.61	25.62	22	21	21.6	20.6	Streptococcaceae	Lactococcus lactis	NC_013656.1 Lactococcus lactis subsp. lactis KF147, complete genome
CADPH208	25	draft|1411974	69.44	25.37	12	10	11.4	9.6	Prevotellaceae	Prevotella sp. oral taxon 299	draft sequence|Prevotella melaninogenica D18 Prevotella melaninogenica D18, whole genome shotgun sequencing project from NCBI on Feb 18 2010 4:00PM
CADPH208	26	draft|15103680	24.71	24.71	10	8	9.9	7.9	Mycoplasmataceae	Mycoplasma testudinis	1 Mycoplasma sturni DSM 22021 Q349DRAFT_scaffold0000
CADPH208	27	draft|14551787	149.65	23.15	36	32	35.5	31.7	Streptococcaceae	Streptococcus pneumoniae	1 Streptococcus pneumoniae strain SMRU737, whole genome shotgun sequence
CADPH208	28	seqid|7674795	39.25	21.69	9	9	8.6	8.6	Streptococcaceae	Lactococcus lactis	NZ_CP016751.1 Lactococcus lactis subsp. cremoris strain JM1 plasmid pJM1E, complete sequence
CADPH208	29	draft|10107142	46.91	20.69	11	10	10.8	9.8	Veillonellaceae	Veillonella atypica	1 Veillonella atypica ACS-134-V-Col7a contig00
CADPH208	30	seqid|7676055	64.45	19.61	15	14	14.9	14	Streptococcaceae	Lactococcus lactis	NZ_CP028160.1 Lactococcus lactis subsp. lactis strain 14B4 chromosome, complete genome
CADPH208	31	seqid|7671597	70.35	18.27	21	15	20.4	14.6	Prevotellaceae	Prevotella intermedia	NZ_CP024725.1 Prevotella intermedia strain KCOM 2838 chromosome 1, complete sequence
CADPH208	32	seqid|18156764	44.43	17.25	10	10	10	10	Streptococcaceae	Lactococcus lactis	NZ_CP016739.1 Lactococcus lactis subsp. cremoris strain JM3 plasmid pJM3C, complete sequence
CADPH208	33	seqid|33435972	74.4	16.88	17	17	16.7	16.7	Coronaviridae	Severe acute respiratory syndrome-related coronavirus	vipr-gisaid_11402 hCoV-19/Spain/COV002044/2020|EPI_ISL_452382|2020-03-16
CADPH208	34	seqid|16278830	71.13	16.33	13	12	12.4	11.4	Streptococcaceae	Streptococcus thermophilus	NZ_CP010999.1 Streptococcus thermophilus strain MN-BM-A02, complete genome
CADPH208	35	draft|18533908	48.32	14.58	10	10	9.9	9.9	Veillonellaceae	Veillonella sp. ICM51a	1 Veillonella sp. T34266-5 Contig_
CADPH208	36	seqid|18156943	77.58	14.56	12	12	11.6	11.6	Streptococcaceae	Streptococcus intermedius	NZ_CP020433.2 Streptococcus intermedius strain FDAARGOS_233 chromosome, complete genome
CADPH208	37	seqid|7673592	47.66	12.14	15	13	15	13	Streptococcaceae	Lactococcus lactis	NZ_CP016699.1 Lactococcus lactis subsp. lactis strain 275 plasmid p275A, complete sequence
CADPH208	38	draft|18158223	152.5	11.51	28	27	27.3	26.4	Streptococcaceae	Streptococcus pneumoniae	1 Streptococcus pneumoniae strain A31265, whole genome shotgun sequence
CADPH208	39	seqid|16274737	95.29	10.82	23	22	22.7	21.7	Streptococcaceae	Lactococcus lactis	NC_017486.1 Lactococcus lactis subsp. lactis CV56, complete genome
CADPH208	40	seqid|33421053	84.97	10.04	19	19	18.7	18.7	Coronaviridae	Severe acute respiratory syndrome-related coronavirus	MT246482.1 Severe acute respiratory syndrome coronavirus 2 isolate SARS-CoV-2/human/USA/WA-UW225/2020, complete genome
CADPH208	41	seqid|7668990	55.08	9.98	14	12	13.3	11.5	Streptococcaceae	Streptococcus equinus	NZ_LR134292.1 Streptococcus equinus strain NCTC10389 genome assembly, chromosome: 1
CADPH208	42	draft|10068018	125.67	9.74	27	25	26.5	24.5	Streptococcaceae	Streptococcus infantis	1 Streptococcus mitis SK1073 ctg1129645355
CADPH208	43	draft|10741356	84.5	9.51	18	18	17.6	17.6	Streptococcaceae	Streptococcus gordonii	1 Streptococcus gordonii strain BCC29 D8808_contig0
CADPH208	44	seqid|33461067	55.23	8.92	13	13	12.9	12.9	Coronaviridae	Severe acute respiratory syndrome-related coronavirus	vipr-gisaid_40012 hCoV-19/Chile/Punta_Arenas_10/2020|EPI_ISL_445291|2020-03-21
CADPH208	45	seqid|7672440	80.85	8.68	14	14	13.6	13.6	Streptococcaceae	Streptococcus thermophilus	NZ_CP016026.1 Streptococcus thermophilus strain KLDS SM, complete genome
CADPH208	46	draft|10780321	76.26	8.66	11	11	10.8	10.8	Streptococcaceae	Streptococcus iniae	1 Streptococcus iniae strain QMA0234 NODE_
CADPH208	47	seqid|7594195	63.33	8.63	15	11	14.6	10.7	Prevotellaceae	Prevotella melaninogenica	NC_014371.1 Prevotella melaninogenica ATCC 25845 chromosome II, complete sequence
CADPH208	48	seqid|33455527	87.72	8.47	20	20	19.7	19.7	Coronaviridae	Severe acute respiratory syndrome-related coronavirus	vipr-gisaid_33705 hCoV-19/Chile/Santiago_74/2020|EPI_ISL_445370|2020-04-05
CADPH208	49	seqid|18157905	79.96	8.11	18	18	18	18	Streptococcaceae	Lactococcus lactis	NZ_CP043526.1 Lactococcus lactis subsp. lactis bv. diacetylactis strain SD96 plasmid pSD96_02, complete sequence
CADPH208	50	seqid|18156763	33.29	7.63	8	8	7.9	7.9	Streptococcaceae	Lactococcus lactis	NZ_CP016738.1 Lactococcus lactis subsp. cremoris strain JM3 plasmid pJM3B, complete sequence
CADPH208	51	draft|10151378	31.26	7.46	12	9	11.9	9	Prevotellaceae	Prevotella marshii	1 Prevotella bergensis DSM 17361 SCAFFOLD
CADPH208	52	draft|16460199	41.98	6.81	10	8	9.8	7.8	Fusobacteriaceae	Fusobacterium nucleatum	1 Fusobacterium sp. HMSC065F01 Scaffold
CADPH208	53	draft|17488721	81.47	6.78	19	18	18.8	17.9	Streptococcaceae	Streptococcus sp. HMSC065C01	1 Streptococcus sp. HMSC072D07 Scaffold
CADPH208	54	draft|12049781	6.24	6.24	20	10	19.3	9.6	Pasteurellaceae	Haemophilus influenzae	1 Haemophilus influenzae strain 10P129H1 N10P129H1_
CADPH208	55	draft|8481127	74.99	6.22	19	18	18.9	17.9	Streptococcaceae	Lactococcus lactis	1 Lactococcus lactis subsp. lactis strain LMG 7760 Scaffold
CADPH208	56	draft|11044577	59.42	5.17	14	13	13.8	12.8	Veillonellaceae	uncultured Dialister sp.	1 Veillonella sp. HPA0037 acArp-supercont1.
CADPH208	57	seqid|33462443	79.21	4.67	19	19	18.8	18.8	Coronaviridae	Severe acute respiratory syndrome-related coronavirus	vipr-gisaid_4197 hCoV-19/bat/Yunnan/RaTG13/2013|EPI_ISL_402131|2013-07-24
CADPH208	58	draft|17706151	96.07	4.63	17	17	16.6	16.6	Streptococcaceae	Streptococcus sp. CCUG 49591	1 Streptococcus sp. HMSC063B03 Scaffold
CADPH208	59	seqid|33442610	74.36	4.62	17	17	16.4	16.4	Coronaviridae	Severe acute respiratory syndrome-related coronavirus	vipr-gisaid_18977 hCoV-19/Scotland/CVR2906/2020|EPI_ISL_438995|2020-04-22
CADPH208	60	seqid|33447622	78.87	4.6	18	18	17.4	17.4	Coronaviridae	Severe acute respiratory syndrome-related coronavirus	vipr-gisaid_24680 hCoV-19/Spain/COV001093/2020|EPI_ISL_452593|2020-03-26
CADPH208	61	seqid|33421207	57.74	4.5	14	14	13.7	13.7	Coronaviridae	Severe acute respiratory syndrome-related coronavirus	MT259242.1 Severe acute respiratory syndrome coronavirus 2 isolate SARS-CoV-2/human/USA/CT-UW250/2020, partial genome
CADPH208	62	seqid|33444985	54.98	4.5	13	13	12.9	12.9	Coronaviridae	Severe acute respiratory syndrome-related coronavirus	vipr-gisaid_21691 hCoV-19/Morocco/OUA677-19/2020|EPI_ISL_451400|2020-04-23
CADPH208	63	seqid|33433910	86.88	4.42	20	20	19.6	19.6	Coronaviridae	Severe acute respiratory syndrome-related coronavirus	vipr-gisaid_9065 hCoV-19/Singapore/229/2020|EPI_ISL_462347|2020-04-14
CADPH208	64	seqid|33424327	64.61	4.36	15	15	14.9	14.9	Coronaviridae	Severe acute respiratory syndrome-related coronavirus	MT477854.1 Severe acute respiratory syndrome coronavirus 2 isolate SARS-CoV-2/human/USA/AK122/2020, complete genome
CADPH208	65	seqid|33435716	48.97	4.33	11	11	11	11	Coronaviridae	Severe acute respiratory syndrome-related coronavirus	vipr-gisaid_11118 hCoV-19/Saudi Arabia/KAUST-Makkah165/2020|EPI_ISL_437478|2020-04-09
CADPH208	66	seqid|33440665	58.05	4.33	13	13	12.6	12.6	Coronaviridae	Severe acute respiratory syndrome-related coronavirus	vipr-gisaid_16767 hCoV-19/England/CAMB-1AE22B/2020|EPI_ISL_459474|2020-04-27
CADPH208	67	seqid|33424750	46	4.23	11	11	10.7	10.7	Coronaviridae	Severe acute respiratory syndrome-related coronavirus	MT509494.1 Severe acute respiratory syndrome coronavirus 2 isolate SARS-CoV-2/human/IND/GBRC110/2020, complete genome
CADPH208	68	seqid|33435935	69.84	3.99	16	16	15.7	15.7	Coronaviridae	Severe acute respiratory syndrome-related coronavirus	vipr-gisaid_11362 hCoV-19/USA/CA-SR007/2020|EPI_ISL_429990|2020-03-21
CADPH208	69	seqid|33439023	79.72	3.95	19	19	18.8	18.8	Coronaviridae	Severe acute respiratory syndrome-related coronavirus	vipr-gisaid_14855 hCoV-19/Wuhan/HB-WH3-173/2020|EPI_ISL_454939|2020-02-28
CADPH208	70	seqid|33434909	63.23	3.89	15	15	14.6	14.6	Coronaviridae	Severe acute respiratory syndrome-related coronavirus	vipr-gisaid_10206 hCoV-19/England/20128015906/2020|EPI_ISL_423945|2020-03-19
CADPH208	71	seqid|16281295	48.19	3.87	10	10	10	10	Streptococcaceae	Lactococcus lactis	NZ_CP034581.1 Lactococcus lactis subsp. lactis strain UC06 plasmid pUC06F, complete sequence
CADPH208	72	seqid|7673594	62.45	3.69	10	10	9.8	9.8	Streptococcaceae	Lactococcus lactis	NZ_CP016701.1 Lactococcus lactis subsp. lactis strain 275 plasmid p275C, complete sequence
CADPH208	73	draft|19004879	141.62	2.31	25	24	24.4	23.4	Streptococcaceae	Streptococcus mitis	1 Streptococcus mitis 29/42 contig000
CADPH208	74	draft|13164398	100.45	1.87	25	23	24.6	22.7	Streptococcaceae	Lactococcus lactis	1 Lactococcus lactis subsp. lactis strain KF201 contig_
CADPH208	75	draft|16083980	44.06	1.36	11	10	10.8	9.8	Acidaminococcaceae	Acidaminococcus sp. AM33-14BH	1 Veillonella sp. AM51-8BH AM51-8BH.Scaf
CADPH208	76	draft|10420114	70.91	0.59	9	8	8.6	7.6	Streptococcaceae	Streptococcus pneumoniae	1 Streptococcus sobrinus TCI-80 contig00
CADPH208	77	seqid|33421671	83.43	0.19	19	19	18.6	18.6	Coronaviridae	Severe acute respiratory syndrome-related coronavirus	MT326124.1 Severe acute respiratory syndrome coronavirus 2 isolate SARS-CoV-2/human/USA/WA-UW-1672/2020, complete genome
CADPH208	78	draft|14481469	89.19	0.18	12	12	11.8	11.8	Streptococcaceae	Streptococcus pyogenes	1 Streptococcus pyogenes strain K49882, whole genome shotgun sequence
CADPH208	79	seqid|33458072	70.2	0.1	16	16	15.8	15.8	Coronaviridae	Severe acute respiratory syndrome-related coronavirus	vipr-gisaid_36608 hCoV-19/USA/WA-S586/2020|EPI_ISL_434346|2020-03-31
CADPH208	80	seqid|7660244	55.61	0.1	9	9	8.8	8.8	Streptococcaceae	Streptococcus agalactiae	CP019817.1 Streptococcus agalactiae strain SA159, complete genome
CADPH208	81	draft|11183425	44.76	0.08	9	8	8.8	7.8	Streptococcaceae	Streptococcus anginosus	1 Streptococcus anginosus strain UMB0220 ERR1203631.17957_1_43.
CADPH208	82	seqid|33438834	82.27	0.07	19	19	18.5	18.5	Coronaviridae	Severe acute respiratory syndrome-related coronavirus	vipr-gisaid_14648 hCoV-19/England/20146061904/2020|EPI_ISL_421987|2020-03-31
CADPH208	83	seqid|33449231	69.81	0.06	16	16	15.6	15.6	Coronaviridae	Severe acute respiratory syndrome-related coronavirus	vipr-gisaid_26520 hCoV-19/USA/MN-MDH-145/2020|EPI_ISL_427284|2020-03-22
CADPH208	84	draft|10311325	59.59	0.04	10	10	9.5	9.5	Streptococcaceae	Streptococcus pneumoniae	1 Streptococcus agalactiae BSU253 ctg1200010127
CADPH208	85	seqid|33451076	69.45	0.04	16	16	15.6	15.6	Coronaviridae	Severe acute respiratory syndrome-related coronavirus	vipr-gisaid_28614 hCoV-19/Switzerland/130014/2020|EPI_ISL_467008|2020-05-07
CADPH208	86	draft|11257427	111.33	0.04	19	19	18.7	18.7	Streptococcaceae	Streptococcus pneumoniae	1 Streptococcus pneumoniae strain SMRU675, whole genome shotgun sequence
CADPH208	87	seqid|33434110	32.32	0.04	8	8	8	8	Coronaviridae	Severe acute respiratory syndrome-related coronavirus	vipr-gisaid_9291 hCoV-19/DRC/2128/2020|EPI_ISL_435167|2020-04-13
CADPH208	88	seqid|33422252	46.61	0.03	11	11	11	11	Coronaviridae	Severe acute respiratory syndrome-related coronavirus	MT372483.1 Severe acute respiratory syndrome coronavirus 2 isolate SARS-CoV-2/human/MYS/186197/2020 ORF1ab polyprotein (ORF1ab) and ORF1a polyprotein (ORF1ab) genes, partial cds; and surface glycoprotein (S), ORF3a protein (ORF3a), envelope protein (E), membrane glycoprotein (M), ORF6 protein (ORF6), ORF7a protein (ORF7a), ORF7b (ORF7b), ORF8 protein (ORF8), nucleocapsid phosphoprotein (N), and O…
CADPH208	89	draft|11370165	103.28	0.03	19	19	18.7	18.7	Streptococcaceae	Streptococcus pneumoniae	1 Streptococcus pneumoniae strain NCTC13755, whole genome shotgun sequence
CADPH208	90	seqid|33452434	48.62	0.02	11	11	10.8	10.8	Coronaviridae	Severe acute respiratory syndrome-related coronavirus	vipr-gisaid_30171 hCoV-19/England/CAMB-81CC7/2020|EPI_ISL_443085|2020-04-12
CADPH208	91	seqid|7595148	33.57	0.02	8	8	8	8	Streptococcaceae	Lactococcus lactis	NC_017496.1 Lactococcus lactis subsp. cremoris A76 plasmid pQA554, complete sequence
CADPH208	92	seqid|33457045	69.19	0.01	16	16	15.6	15.6	Coronaviridae	Severe acute respiratory syndrome-related coronavirus	vipr-gisaid_35417 hCoV-19/England/BRIS-13120F/2020|EPI_ISL_467712|2020-05-21
CADPH208	93	seqid|7668366	44.36	0.01	9	9	8.4	8.4	Streptococcaceae	Streptococcus equinus	NZ_LR134282.1 Streptococcus equinus strain NCTC8140 genome assembly, chromosome: 1
CADPH208	94	seqid|33456775	87.53	0.01	20	20	19.8	19.8	Coronaviridae	Severe acute respiratory syndrome-related coronavirus	vipr-gisaid_35118 hCoV-19/England/EXET-13512C/2020|EPI_ISL_457034|2020-04-06
CADPH208	95	seqid|33451322	73.57	0.01	17	17	16.8	16.8	Coronaviridae	Severe acute respiratory syndrome-related coronavirus	vipr-gisaid_28897 hCoV-19/USA/WA-UW93/2020|EPI_ISL_416449|2020-03-11
CADPH208	96	seqid|33457013	83.31	0.01	19	19	18.6	18.6	Coronaviridae	Severe acute respiratory syndrome-related coronavirus	vipr-gisaid_35380 hCoV-19/Hangzhou/ZJU-01/2020|EPI_ISL_415709|2020-01-25
CADPH208	97	draft|11240723	82.38	0.01	14	14	13.6	13.6	Streptococcaceae	Streptococcus pyogenes	1 Streptococcus hyointestinalis strain NCTC12224, whole genome shotgun sequence
CADPH208	98	seqid|33461709	74.49	0.01	17	17	16.6	16.6	Coronaviridae	Severe acute respiratory syndrome-related coronavirus	vipr-gisaid_40730 hCoV-19/Senegal/119/2020|EPI_ISL_418215|2020-03-12
CADPH208	99	seqid|33454269	55.76	0	13	13	12.6	12.6	Coronaviridae	Severe acute respiratory syndrome-related coronavirus	vipr-gisaid_32270 hCoV-19/Portugal/PT0126/2020|EPI_ISL_453842|2020-03-26
CADPH209	0	draft|18225065	320.43	320.43	53	51	52.1	50.2	Streptococcaceae	Streptococcus pneumoniae	1 Streptococcus pneumoniae PNI0360 Scaffold
CADPH209	1	draft|15225294	185.47	185.47	27	25	26.4	24.4	Prevotellaceae	Prevotella sp. P5-108	1 Prevotella sp. F0091 Scaffold
CADPH209	2	draft|12625756	215.43	174	38	38	37	37	Streptococcaceae	Streptococcus pneumoniae	1 Streptococcus pneumoniae isolate Hermans-781, whole genome shotgun sequence
CADPH209	3	draft|9831270	167.62	127.55	25	25	24	24	Prevotellaceae	Prevotella oris	1 Prevotella veroralis DSM 19559 = JCM 6290 strain DSM 19559 D464DRAFT_scaffold000
CADPH209	4	draft|9929701	149.03	111.5	22	22	20.9	20.9	Streptococcaceae	Streptococcus pneumoniae	1 Streptococcus salivarius PS4 contig00
CADPH209	5	seqid|33421257	111.23	111.23	26	26	25.6	25.6	Coronaviridae	Severe acute respiratory syndrome-related coronavirus	MT262993.1 Severe acute respiratory syndrome coronavirus 2 isolate SARS-Cov-2/human/PAK/Manga1/2020, complete genome
CADPH209	6	seqid|33420988	108.87	86.95	25	25	24.5	24.5	Coronaviridae	Severe acute respiratory syndrome-related coronavirus	MT079844.1 Severe acute respiratory syndrome coronavirus 2 isolate SARS-CoV-2/human/CHN/WHUHnCoV002/2020, complete genome
CADPH209	7	draft|13437313	85.17	85.17	22	15	21.8	14.9	Neisseriaceae	Neisseria meningitidis	1 Neisseria mucosa strain CCH7-A10 CCH7-A10_contig
CADPH209	8	draft|18777639	84.96	84.96	15	15	14.9	14.9	Veillonellaceae	Veillonellaceae bacterium SB90	1 Veillonella sp. AF42-16 AF42-16.Scaf
CADPH209	9	draft|16683658	83.67	83.67	14	12	13.5	11.6	Fusobacteriaceae	Fusobacterium necrophorum	1 Fusobacterium necrophorum subsp. funduliforme strain LS_1272
CADPH209	10	draft|19039265	215.93	78.12	41	41	40.2	40.2	Streptococcaceae	Streptococcus pneumoniae	1 Streptococcus pneumoniae strain SMRU2651, whole genome shotgun sequence
CADPH209	11	draft|17042347	114.4	76.78	19	18	18.5	17.5	Prevotellaceae	Prevotella marseillensis	1 Prevotella pallens strain DSM 18710 Ga0131133_1
CADPH209	12	seqid|33441895	84.09	69.78	20	20	19.4	19.4	Coronaviridae	Severe acute respiratory syndrome-related coronavirus	vipr-gisaid_18176 hCoV-19/Canada/ON_MU-S218/2020|EPI_ISL_463974|2020-03-26
CADPH209	13	draft|10852487	64.08	64.08	23	16	22.5	15.7	Pasteurellaceae	Haemophilus influenzae	1 Haemophilus influenzae strain 1059_HINF
CADPH209	14	seqid|7671425	144.26	61.15	23	23	22.2	22.2	Streptococcaceae	Streptococcus koreensis	NZ_CP032620.1 Streptococcus sp. JS71 chromosome, complete genome
CADPH209	15	draft|12741216	129.73	58.81	19	19	18.3	18.3	Prevotellaceae	Prevotella timonensis	1 Prevotella nanceiensis DSM 19126 = JCM 15639, whole genome shotgun sequence
CADPH209	16	draft|12471203	54.73	54.73	15	12	14.9	12	Campylobacteraceae	Campylobacter concisus	1 Campylobacter concisus strain H29O-S1 NODE_
CADPH209	17	draft|9599955	191.13	52.63	32	32	31.3	31.3	Streptococcaceae	Streptococcus pneumoniae	1 Streptococcus pneumoniae strain 0303, whole genome shotgun sequence
CADPH209	18	seqid|33429331	45.86	45.86	11	11	10.9	10.9	Coronaviridae	Severe acute respiratory syndrome-related coronavirus	vipr-gisaid_3895 hCoV-19/Canada/ON_MU-S305/2020|EPI_ISL_463978|2020-03-28
CADPH209	19	draft|11044577	69.2	45.16	14	14	13.8	13.8	Veillonellaceae	uncultured Dialister sp.	1 Veillonella sp. HPA0037 acArp-supercont1.
CADPH209	20	seqid|11945923	45.87	41.02	15	12	14.4	11.6	Pasteurellaceae	Aggregatibacter aphrophilus	NZ_LS483485.1 Aggregatibacter aphrophilus strain NCTC11096 genome assembly, chromosome: 1
CADPH209	21	draft|10133510	116.37	39.02	20	19	19.5	18.6	Prevotellaceae	Prevotella histicola	1 Prevotella sp. oral taxon 306 str. F0472 ctg120004305
CADPH209	22	draft|15103680	36.61	36.61	10	9	9.9	8.9	Mycoplasmataceae	Mycoplasma testudinis	1 Mycoplasma sturni DSM 22021 Q349DRAFT_scaffold0000
CADPH209	23	draft|19005439	205.03	35.79	33	33	32.4	32.4	Streptococcaceae	Streptococcus pneumoniae	1 Streptococcus pneumoniae strain SMRU2540, whole genome shotgun sequence
CADPH209	24	seqid|33421618	48.48	33.54	11	11	11	11	Coronaviridae	Severe acute respiratory syndrome-related coronavirus	MT326071.1 Severe acute respiratory syndrome coronavirus 2 isolate SARS-CoV-2/human/USA/ID-UW-1938/2020, complete genome
CADPH209	25	draft|12069646	44.65	32.22	19	14	18.6	13.7	Neisseriaceae	Neisseria meningitidis	1 Neisseria meningitidis strain Neisseria meningitidis isolate R750, whole genome shotgun sequence
CADPH209	26	seqid|7671597	119.84	30.78	21	19	20.4	18.5	Prevotellaceae	Prevotella intermedia	NZ_CP024725.1 Prevotella intermedia strain KCOM 2838 chromosome 1, complete sequence
CADPH209	27	seqid|7663681	38.67	30.12	8	8	7.7	7.7	Veillonellaceae	Veillonella rodentium	NZ_LT906470.1 Veillonella rodentium strain NCTC12018 genome assembly, chromosome: 1
CADPH209	28	seqid|11945874	115.53	28.5	19	18	18.5	17.5	Streptococcaceae	Streptococcus pyogenes	NZ_LS483425.1 Streptococcus pyogenes strain NCTC13737 genome assembly, chromosome: 1
CADPH209	29	draft|10151378	60.93	27.09	12	12	11.9	11.9	Prevotellaceae	Prevotella marshii	1 Prevotella bergensis DSM 17361 SCAFFOLD
CADPH209	30	seqid|33450099	63.86	25.64	15	15	14.5	14.5	Coronaviridae	Severe acute respiratory syndrome-related coronavirus	vipr-gisaid_27495 hCoV-19/Portugal/PT0351/2020|EPI_ISL_454067|2020-03-18
CADPH209	31	draft|16638648	59.41	24.79	10	9	9.8	8.8	Fusobacteriaceae	Fusobacterium ulcerans	1 Fusobacterium nucleatum subsp. nucleatum ATCC 23726 contig000
CADPH209	32	draft|9865184	27.67	23.32	11	8	10.6	7.7	Moraxellaceae	Acinetobacter baumannii	whole genome shotgun sequence
CADPH209	33	draft|9941096	123	22.44	26	25	25.3	24.4	Streptococcaceae	Streptococcus pneumoniae	1 Streptococcus peroris ATCC 700780 SCAFFOLD
CADPH209	34	draft|13226519	88.69	21.81	18	16	17.3	15.5	Prevotellaceae	Prevotella conceptionensis	1 Prevotella buccalis strain UMB0536 .16933_8_22.
CADPH209	35	seqid|16274928	173.5	19.39	29	29	28	28	Streptococcaceae	Streptococcus parasanguinis	NC_017905.1 Streptococcus parasanguinis FW213, complete genome
CADPH209	36	seqid|7660253	110.69	18.86	15	15	14.5	14.5	Streptococcaceae	Streptococcus agalactiae	CP029632.1 Streptococcus agalactiae strain QMA0271 chromosome, complete genome
CADPH209	37	draft|14011079	41.34	17.3	11	10	10.7	9.7	Veillonellaceae	Veillonella sp. DNF00869	1 Veillonella seminalis strain ADV4313-2 contig_00
CADPH209	38	draft|12888388	29.9	17.07	10	8	9.9	7.9	Campylobacteraceae	Campylobacter concisus	1 Campylobacter concisus strain AAUH-35UCil4-a 1101
CADPH209	39	seqid|33435972	74.4	16.88	17	17	16.7	16.7	Coronaviridae	Severe acute respiratory syndrome-related coronavirus	vipr-gisaid_11402 hCoV-19/Spain/COV002044/2020|EPI_ISL_452382|2020-03-16
CADPH209	40	seqid|16280923	41.82	14.72	9	8	8.8	8	Fusobacteriaceae	Fusobacterium periodonticum	NZ_CP024705.1 Fusobacterium periodonticum strain KCOM 2653 chromosome, complete genome
CADPH209	41	seqid|7662184	105.95	14.25	16	16	15.6	15.6	Prevotellaceae	Prevotella fusca	NZ_CP012074.1 Prevotella fusca JCM 17724 strain W1435 chromosome 1, complete sequence
CADPH209	42	draft|10170214	112.31	14.22	22	19	21.6	18.7	Prevotellaceae	Prevotella nigrescens	1 Prevotella salivae DSM 15606 SCAFFOLD
CADPH209	43	draft|9739288	125.45	14.14	22	22	21.4	21.4	Streptococcaceae	Streptococcus mitis	1 Streptococcus infantis SK970 ctg1129914002
CADPH209	44	draft|16755926	60.96	13.89	10	10	9.8	9.8	Prevotellaceae	Prevotella disiens	1 Prevotella saccharolytica JCM 17484, whole genome shotgun sequence
CADPH209	45	draft|1858576	40.63	12.32	8	8	7.8	7.8	Acidaminococcaceae	Phascolarctobacterium sp. CAG:266	whole genome shotgun sequence|Veillonella sp. 6_1_27 Veillonella sp. 6_1_27, whole genome shotgun sequencing project from NCBI on Sep 28 2011 10:39PM
CADPH209	46	draft|14569038	21.34	11.88	14	9	13.7	8.9	Campylobacteraceae	Campylobacter coli	1 Campylobacter coli isolate EC5604, whole genome shotgun sequence
CADPH209	47	draft|16252749	61.93	11.09	14	12	13.9	11.9	Prevotellaceae	Prevotella ruminicola	1 Prevotella sp. HMSC073D09 Scaffold
CADPH209	48	draft|8244354	64.9	10.9	10	10	9.6	9.6	Prevotellaceae	Prevotella amnii	1 Prevotella sp. kh1p2, whole genome shotgun sequence
CADPH209	49	seqid|33446272	80.71	10.04	18	18	17.6	17.6	Coronaviridae	Severe acute respiratory syndrome-related coronavirus	vipr-gisaid_23153 hCoV-19/England/CAMB-72E2D/2020|EPI_ISL_439968|2020-03-20
CADPH209	50	draft|9988241	148.33	9.86	27	27	26.1	26.1	Streptococcaceae	Streptococcus mutans	1 Streptococcus sp. GMD2S Contig_
CADPH209	51	draft|10107142	55.71	9.67	11	11	10.8	10.8	Veillonellaceae	Veillonella atypica	1 Veillonella atypica ACS-134-V-Col7a contig00
CADPH209	52	seqid|7671696	25.36	9.48	13	10	12.7	9.7	Pasteurellaceae	[Haemophilus] ducreyi	NZ_CP015432.1 [Haemophilus] ducreyi strain GHA5, complete genome
CADPH209	53	draft|10746202	182.07	9.17	30	30	29.4	29.4	Streptococcaceae	Streptococcus mitis	1 Streptococcus mitis strain 850_SMIT
CADPH209	54	seqid|33461067	55.23	8.92	13	13	12.9	12.9	Coronaviridae	Severe acute respiratory syndrome-related coronavirus	vipr-gisaid_40012 hCoV-19/Chile/Punta_Arenas_10/2020|EPI_ISL_445291|2020-03-21
CADPH209	55	seqid|9709081	83.32	8.9	12	12	11.7	11.7	Streptococcaceae	Streptococcus sp. NCTC 11567	LR595857.1 Streptococcus sp. NCTC 11567 strain NCTC11567 genome assembly, chromosome: 1
CADPH209	56	draft|18202076	181.78	8.56	29	29	28.5	28.5	Streptococcaceae	Streptococcus pneumoniae	1 Streptococcus pneumoniae strain spnIC176, whole genome shotgun sequence
CADPH209	57	seqid|33455527	87.72	8.47	20	20	19.7	19.7	Coronaviridae	Severe acute respiratory syndrome-related coronavirus	vipr-gisaid_33705 hCoV-19/Chile/Santiago_74/2020|EPI_ISL_445370|2020-04-05
CADPH209	58	draft|1437484	72.96	8.43	11	10	10.8	9.8	Prevotellaceae	Prevotella oris	draft sequence|Prevotella sp. oral taxon 317 str. F0108 Prevotella sp. oral taxon 317 str. F0108, whole genome shotgun sequencing project from NCBI on Feb 24 2010 02:13AM
CADPH209	59	draft|17730410	161.61	8.15	29	29	28.5	28.5	Streptococcaceae	Streptococcus sp. HMSC062D07	1 Streptococcus sp. CCUG 49591 contig_
CADPH209	60	seqid|16280924	39.62	8.13	12	9	11.8	8.9	Fusobacteriaceae	Fusobacterium periodonticum	NZ_CP024731.1 Fusobacterium periodonticum strain KCOM 1262 chromosome, complete genome
CADPH209	61	draft|8968262	34.26	8.02	10	8	9.8	7.8	Pasteurellaceae	Haemophilus parainfluenzae	1 Haemophilus parainfluenzae isolate 0123Y_40_43 0123Y_scaffold_
CADPH209	62	draft|8533259	132.13	7.12	26	25	25.4	24.4	Streptococcaceae	Streptococcus mutans	1 Streptococcus sp. OH4692_COT-348 scaffold_
CADPH209	63	seqid|16273842	47.03	7.06	11	10	10.8	9.9	Veillonellaceae	Veillonella parvula	NC_013520.1 Veillonella parvula DSM 2008, complete genome
CADPH209	64	draft|10197493	112.68	6.15	25	24	24.8	23.9	Streptococcaceae	Streptococcus parasanguinis	1 Streptococcus oralis SK1074 contig000
CADPH209	65	draft|9954402	132.39	5.87	15	15	14.4	14.4	Streptococcaceae	Streptococcus oralis	1 Streptococcus mutans KK23 Contig0
CADPH209	66	draft|7954895	92.59	5.66	19	19	18.4	18.4	Streptococcaceae	Streptococcus cristatus	1 Streptococcus cristatus strain CC5A TW70_contig00000
CADPH209	67	draft|16693437	73.03	5.49	12	11	11.8	10.8	Streptococcaceae	Streptococcus pyogenes	1 Streptococcus pyogenes strain spy0392 spy0392_scaffold
CADPH209	68	draft|10246216	109.09	5.4	17	17	16.6	16.6	Streptococcaceae	Streptococcus mutans	1 Streptococcus parasanguinis F0405 ctg11269268313
CADPH209	69	draft|11250532	172.81	4.79	28	28	27.1	27.1	Streptococcaceae	Streptococcus pneumoniae	1 Streptococcus pneumoniae strain NTPn 10 NTPn10_contig_
CADPH209	70	seqid|7666114	72.97	4.79	12	12	11.6	11.6	Prevotellaceae	Prevotella denticola	NZ_CP032056.1 Prevotella denticola strain KCOM 1525 chromosome 1, complete sequence
CADPH209	71	seqid|33462443	79.21	4.67	19	19	18.8	18.8	Coronaviridae	Severe acute respiratory syndrome-related coronavirus	vipr-gisaid_4197 hCoV-19/bat/Yunnan/RaTG13/2013|EPI_ISL_402131|2013-07-24
CADPH209	72	seqid|33442610	74.36	4.62	17	17	16.4	16.4	Coronaviridae	Severe acute respiratory syndrome-related coronavirus	vipr-gisaid_18977 hCoV-19/Scotland/CVR2906/2020|EPI_ISL_438995|2020-04-22
CADPH209	73	draft|18203781	179.02	4.51	34	34	33.4	33.4	Streptococcaceae	Streptococcus pneumoniae	1 Streptococcus pneumoniae strain SMRU791, whole genome shotgun sequence
CADPH209	74	seqid|33421207	57.74	4.5	14	14	13.7	13.7	Coronaviridae	Severe acute respiratory syndrome-related coronavirus	MT259242.1 Severe acute respiratory syndrome coronavirus 2 isolate SARS-CoV-2/human/USA/CT-UW250/2020, partial genome
CADPH209	75	seqid|33444985	54.98	4.5	13	13	12.9	12.9	Coronaviridae	Severe acute respiratory syndrome-related coronavirus	vipr-gisaid_21691 hCoV-19/Morocco/OUA677-19/2020|EPI_ISL_451400|2020-04-23
CADPH209	76	draft|10367638	173.04	4.5	32	32	31.4	31.4	Streptococcaceae	Streptococcus agalactiae	1 Streptococcus pneumoniae GA60132 GA60132.contig.
CADPH209	77	draft|17896117	43.8	4.47	9	9	9	9	Veillonellaceae	Veillonella sp. VA139	1 Veillonella infantium strain T11011-4 Contig_
CADPH209	78	draft|18189404	187.68	4.44	31	31	30.4	30.4	Streptococcaceae	Streptococcus pneumoniae	1 Streptococcus pneumoniae strain SMRU1909, whole genome shotgun sequence
CADPH209	79	seqid|33433910	86.88	4.42	20	20	19.6	19.6	Coronaviridae	Severe acute respiratory syndrome-related coronavirus	vipr-gisaid_9065 hCoV-19/Singapore/229/2020|EPI_ISL_462347|2020-04-14
CADPH209	80	seqid|33424327	64.61	4.36	15	15	14.9	14.9	Coronaviridae	Severe acute respiratory syndrome-related coronavirus	MT477854.1 Severe acute respiratory syndrome coronavirus 2 isolate SARS-CoV-2/human/USA/AK122/2020, complete genome
CADPH209	81	seqid|33435716	48.97	4.33	11	11	11	11	Coronaviridae	Severe acute respiratory syndrome-related coronavirus	vipr-gisaid_11118 hCoV-19/Saudi Arabia/KAUST-Makkah165/2020|EPI_ISL_437478|2020-04-09
CADPH209	82	seqid|33440665	58.05	4.33	13	13	12.6	12.6	Coronaviridae	Severe acute respiratory syndrome-related coronavirus	vipr-gisaid_16767 hCoV-19/England/CAMB-1AE22B/2020|EPI_ISL_459474|2020-04-27
CADPH209	83	seqid|33424750	46	4.23	11	11	10.7	10.7	Coronaviridae	Severe acute respiratory syndrome-related coronavirus	MT509494.1 Severe acute respiratory syndrome coronavirus 2 isolate SARS-CoV-2/human/IND/GBRC110/2020, complete genome
CADPH209	84	draft|8667316	129.53	4.22	19	19	18.5	18.5	Streptococcaceae	Streptococcus gordonii	1 Streptococcus gordonii strain BCA7 D8819_contig0
CADPH209	85	draft|10294394	76.77	4.15	14	14	13.5	13.5	Streptococcaceae	Streptococcus sanguinis	whole genome shotgun sequence
CADPH209	86	draft|13377178	108.24	4.07	20	20	19.6	19.6	Streptococcaceae	Streptococcus pneumoniae	1 Streptococcus pneumoniae strain SMRU2495, whole genome shotgun sequence
CADPH209	87	seqid|33435935	69.84	3.99	16	16	15.7	15.7	Coronaviridae	Severe acute respiratory syndrome-related coronavirus	vipr-gisaid_11362 hCoV-19/USA/CA-SR007/2020|EPI_ISL_429990|2020-03-21
CADPH209	88	seqid|16281072	62.88	3.97	10	8	9.5	7.6	Fusobacteriaceae	Fusobacterium periodonticum	NZ_CP028108.1 Fusobacterium periodonticum strain 2_1_31 chromosome, complete genome
CADPH209	89	seqid|33439023	79.72	3.95	19	19	18.8	18.8	Coronaviridae	Severe acute respiratory syndrome-related coronavirus	vipr-gisaid_14855 hCoV-19/Wuhan/HB-WH3-173/2020|EPI_ISL_454939|2020-02-28
CADPH209	90	seqid|33434909	63.23	3.89	15	15	14.6	14.6	Coronaviridae	Severe acute respiratory syndrome-related coronavirus	vipr-gisaid_10206 hCoV-19/England/20128015906/2020|EPI_ISL_423945|2020-03-19
CADPH209	91	draft|17762191	49.53	3.88	12	8	11.4	7.8	Bacteroidaceae	Bacteroides sp. AF32-8BH	1 Bacteroides sp. AF16-29 AF16-29.Scaf
CADPH209	92	draft|17461025	30.83	3.03	13	9	12.7	8.8	Neisseriaceae	Neisseria sp. HMSC056A03	1 Neisseria sp. HMSC066H01 Scaffold
CADPH209	93	draft|11053262	57.46	3.03	11	10	10.2	9.2	Streptococcaceae	Streptococcus mutans	1 Lactococcus garvieae DCC43 contig_
CADPH209	94	seqid|7667015	49	2.54	16	13	15.8	12.8	Pasteurellaceae	Aggregatibacter aphrophilus	NZ_CP012067.1 Aggregatibacter aphrophilus strain W10433, complete genome
CADPH209	95	draft|9173909	61.76	2.44	13	12	12.6	11.7	Streptococcaceae	Streptococcus pyogenes	1 Streptococcus pyogenes strain K12434, whole genome shotgun sequence
CADPH209	96	draft|18564113	60.81	2.01	12	11	11.7	10.8	Streptococcaceae	Floricoccus penangensis	1 Streptococcus sp. HMSC067A03 Scaffold
CADPH209	97	seqid|16276703	65.52	1.5	13	11	12.2	10.4	Streptococcaceae	Streptococcus ruminantium	NZ_AP018400.1 Streptococcus ruminantium GUT187T DNA, complete genome
CADPH209	98	draft|10439429	172.1	1.33	30	29	29.4	28.4	Streptococcaceae	Streptococcus agalactiae	1 Streptococcus sp. GMD1S Contig_
CADPH209	99	draft|16083980	55.23	0.19	11	11	10.8	10.8	Acidaminococcaceae	Acidaminococcus sp. AM33-14BH	1 Veillonella sp. AM51-8BH AM51-8BH.Scaf
CADPH210	0	seqid|7676413	225.81	225.81	39	36	38.6	35.6	Streptococcaceae	Streptococcus pneumoniae	NZ_CP025256.1 Streptococcus pneumoniae Xen35, complete genome
CADPH210	1	draft|8592434	206.06	103.47	45	38	44.2	37.4	Streptococcaceae	Streptococcus pneumoniae	1 Streptococcus pneumoniae strain SMRU2809, whole genome shotgun sequence
CADPH210	2	seqid|7660976	81.31	68.22	23	17	21.8	16.3	Streptococcaceae	Streptococcus gallolyticus	NZ_CP018822.1 Streptococcus gallolyticus subsp. gallolyticus DSM 16831, complete genome
CADPH210	3	seqid|33458074	53.96	53.96	19	16	18.6	15.7	Coronaviridae	Severe acute respiratory syndrome-related coronavirus	vipr-gisaid_36610 hCoV-19/Iceland/389/2020|EPI_ISL_424413|2020-03-19
CADPH210	4	draft|9955098	51.38	51.38	20	12	19.9	11.9	Neisseriaceae	Neisseria meningitidis	1 Neisseria meningitidis 63006 NM63006.contig.
CADPH210	5	draft|12661777	131.09	44.27	34	30	33	29.1	Streptococcaceae	Streptococcus pneumoniae	1 Streptococcus pneumoniae strain 2842STDY5644176, whole genome shotgun sequence
CADPH210	6	seqid|33456610	41.99	41.99	10	10	10	10	Coronaviridae	Severe acute respiratory syndrome-related coronavirus	vipr-gisaid_34931 hCoV-19/Wales/PHWC-2C7AF/2020|EPI_ISL_445909|2020-03-31
CADPH210	7	seqid|33462451	38.7	38.7	9	9	9	9	Coronaviridae	Pangolin coronavirus	vipr-gisaid_19821 hCoV-19/pangolin/Guangxi/P3B/2017|EPI_ISL_410543|2017
CADPH210	8	draft|10294394	57.09	26.53	14	12	13.5	11.6	Streptococcaceae	Streptococcus sanguinis	whole genome shotgun sequence
CADPH210	9	seqid|33445004	42.43	25.61	12	11	11.8	10.8	Coronaviridae	Severe acute respiratory syndrome-related coronavirus	vipr-gisaid_21711 hCoV-19/Portugal/PT0209/2020|EPI_ISL_453923|2020-03-30
CADPH210	10	draft|11525386	66.6	23.9	12	11	11.4	10.6	Streptococcaceae	Streptococcus pyogenes	1 Streptococcus pyogenes strain K35909, whole genome shotgun sequence
CADPH210	11	draft|10327547	64.57	21.22	20	16	19.7	15.9	Streptococcaceae	Streptococcus mutans	1 Streptococcus mitis 13/39 contig00
CADPH210	12	seqid|33445838	32.13	19.87	8	8	7.8	7.8	Coronaviridae	Severe acute respiratory syndrome-related coronavirus	vipr-gisaid_22661 hCoV-19/Australia/VIC161/2020|EPI_ISL_419858|2020-03-18
CADPH210	13	seqid|33426720	34.29	16.44	10	9	9.8	8.8	Coronaviridae	Severe acute respiratory syndrome-related coronavirus	vipr-gisaid_949 hCoV-19/England/BRIS-13130C/2020|EPI_ISL_467709|2020-05-22
CADPH210	14	draft|12804057	44.15	12.95	10	9	9.7	8.8	Streptococcaceae	Streptococcus salivarius	1 Streptococcus salivarius strain 20-02 S1 SAS101000
CADPH210	15	draft|15013090	30.14	12.83	12	9	11.6	8.8	Neisseriaceae	Neisseria sp. KEM232	1 Neisseria zoodegmatis strain DSM 21643 NODE_
CADPH210	16	draft|18206403	12.79	12.79	21	12	20.5	11.7	Pasteurellaceae	Haemophilus sp. SZY H1	1 Haemophilus paraphrohaemolyticus strain C2014016342 C2014016342_S43_ctg_1
CADPH210	17	draft|14732405	12.23	12.23	13	8	12.4	7.6	Mycoplasmataceae	Mycoplasma hominis	1 Mycoplasma hominis strain MH1817 SecID
CADPH210	18	draft|10942947	94.37	7.54	15	14	14.5	13.6	Streptococcaceae	Streptococcus mutans	1 Streptococcus mutans 11VS1 contig
CADPH210	19	draft|10420114	70.91	5.17	9	8	8.6	7.6	Streptococcaceae	Streptococcus pneumoniae	1 Streptococcus sobrinus TCI-80 contig00
CADPH210	20	draft|13875352	83.44	4.44	13	13	12.8	12.8	Streptococcaceae	Streptococcus anginosus	1 Streptococcus anginosus strain p35gc p35gc.s10-trimmed-pair1.paired_contig_
CADPH210	21	draft|13394551	61.66	3.42	11	10	10.5	9.7	Streptococcaceae	Streptococcus sp. AM43-2AT	1 Streptococcus massiliensis strain NCTC13765, whole genome shotgun sequence
CADPH210	22	draft|15306313	70.85	0.95	16	14	15.4	13.7	Streptococcaceae	Streptococcus mitis	whole genome shotgun sequence
CADPH210	23	draft|13520747	188.02	0.67	30	29	29.6	28.6	Streptococcaceae	Streptococcus pneumoniae	1 Streptococcus pneumoniae strain 3063STDY5801766, whole genome shotgun sequence
CADPH210	24	draft|8458174	55.74	0.67	11	9	10.4	8.7	Streptococcaceae	Streptococcus intermedius	1 Streptococcus intermedius strain 32811 32811-contig_
CADPH210	25	draft|8131516	77.6	0.02	11	11	10.8	10.8	Streptococcaceae	Streptococcus pyogenes	1 Streptococcus pyogenes strain NS7098, whole genome shotgun sequence
CADPH210	26	draft|11240723	82.38	0.02	14	14	13.6	13.6	Streptococcaceae	Streptococcus pyogenes	1 Streptococcus hyointestinalis strain NCTC12224, whole genome shotgun sequence
CADPH210	27	draft|8611569	57.25	0.02	9	9	8.9	8.9	Streptococcaceae	Streptococcus pyogenes	1 Streptococcus pyogenes strain GAS0830, whole genome shotgun sequence
CADPH210	28	draft|15891693	49.53	0.01	8	8	7.8	7.8	Streptococcaceae	Streptococcus pyogenes	whole genome shotgun sequence
CADPH210	29	seqid|33450145	35.1	0	8	8	7.9	7.9	Coronaviridae	Severe acute respiratory syndrome-related coronavirus	vipr-gisaid_27551 hCoV-19/England/NOTT-10E757/2020|EPI_ISL_425588|2020-03-24
CADPH210	30	draft|10242802	63.19	0	8	8	7.7	7.7	Streptococcaceae	Streptococcus pneumoniae	1 Streptococcus sobrinus TCI-357 contig00
CADPH210	31	seqid|33425359	41.46	0	10	10	9.9	9.9	Coronaviridae	Severe acute respiratory syndrome-related coronavirus	MT534321.1 Severe acute respiratory syndrome coronavirus 2 isolate SARS-CoV-2/human/USA/CA-CZB-1251/2020 ORF1ab polyprotein (ORF1ab), ORF1a polyprotein (ORF1ab), surface glycoprotein (S), ORF3a protein (ORF3a), envelope protein (E), membrane glycoprotein (M), ORF6 protein (ORF6), ORF7a protein (ORF7a), ORF7b (ORF7b), ORF8 protein (ORF8), nucleocapsid phosphoprotein (N), and ORF10 protein (ORF10) …
CADPH211	0	seqid|33421257	111.23	111.23	26	26	25.6	25.6	Coronaviridae	Severe acute respiratory syndrome-related coronavirus	MT262993.1 Severe acute respiratory syndrome coronavirus 2 isolate SARS-Cov-2/human/PAK/Manga1/2020, complete genome
CADPH211	1	seqid|33422103	63.15	58.35	17	16	16.6	15.6	Coronaviridae	Severe acute respiratory syndrome-related coronavirus	MT370887.1 Severe acute respiratory syndrome coronavirus 2 isolate SARS-CoV-2/human/USA/NY-PV08476/2020 ORF1ab polyprotein (ORF1ab), ORF1a polyprotein (ORF1ab), surface glycoprotein (S), ORF3a protein (ORF3a), envelope protein (E), membrane glycoprotein (M), ORF6 protein (ORF6), ORF7a protein (ORF7a), ORF7b (ORF7b), ORF8 protein (ORF8), nucleocapsid phosphoprotein (N), and ORF10 protein (ORF10) g…
CADPH211	2	seqid|33429331	45.86	45.86	11	11	10.9	10.9	Coronaviridae	Severe acute respiratory syndrome-related coronavirus	vipr-gisaid_3895 hCoV-19/Canada/ON_MU-S305/2020|EPI_ISL_463978|2020-03-28
CADPH211	3	seqid|33421618	48.48	33.54	11	11	11	11	Coronaviridae	Severe acute respiratory syndrome-related coronavirus	MT326071.1 Severe acute respiratory syndrome coronavirus 2 isolate SARS-CoV-2/human/USA/ID-UW-1938/2020, complete genome
CADPH211	4	seqid|33445119	48.78	23.66	12	12	11.8	11.8	Coronaviridae	Severe acute respiratory syndrome-related coronavirus	vipr-gisaid_21837 hCoV-19/USA/NY-NYUMC190/2020|EPI_ISL_427525|2020-04-01
CADPH211	5	seqid|33426775	32.36	20.76	13	10	12.8	10	Coronaviridae	Severe acute respiratory syndrome-related coronavirus	vipr-gisaid_1013 hCoV-19/Russia/SCPM-O-08/2020|EPI_ISL_451970|2020-03-22
CADPH211	6	seqid|33424990	62.93	10.18	18	16	17.5	15.6	Coronaviridae	Severe acute respiratory syndrome-related coronavirus	MT520254.1 Severe acute respiratory syndrome coronavirus 2 isolate SARS-CoV-2/human/USA/MA_MGH_00174/2020, complete genome
CADPH211	7	seqid|33462443	79.21	4.67	19	19	18.8	18.8	Coronaviridae	Severe acute respiratory syndrome-related coronavirus	vipr-gisaid_4197 hCoV-19/bat/Yunnan/RaTG13/2013|EPI_ISL_402131|2013-07-24
CADPH211	8	seqid|33444985	54.98	4.5	13	13	12.9	12.9	Coronaviridae	Severe acute respiratory syndrome-related coronavirus	vipr-gisaid_21691 hCoV-19/Morocco/OUA677-19/2020|EPI_ISL_451400|2020-04-23
CADPH211	9	seqid|33462451	38.7	4.38	9	9	9	9	Coronaviridae	Pangolin coronavirus	vipr-gisaid_19821 hCoV-19/pangolin/Guangxi/P3B/2017|EPI_ISL_410543|2017
CADPH211	10	seqid|33424327	64.61	4.36	15	15	14.9	14.9	Coronaviridae	Severe acute respiratory syndrome-related coronavirus	MT477854.1 Severe acute respiratory syndrome coronavirus 2 isolate SARS-CoV-2/human/USA/AK122/2020, complete genome
CADPH211	11	seqid|33435716	48.97	4.33	11	11	11	11	Coronaviridae	Severe acute respiratory syndrome-related coronavirus	vipr-gisaid_11118 hCoV-19/Saudi Arabia/KAUST-Makkah165/2020|EPI_ISL_437478|2020-04-09
CADPH211	12	seqid|33461067	45.82	4.27	13	12	12.9	11.9	Coronaviridae	Severe acute respiratory syndrome-related coronavirus	vipr-gisaid_40012 hCoV-19/Chile/Punta_Arenas_10/2020|EPI_ISL_445291|2020-03-21
CADPH211	13	seqid|33430608	41.74	3.87	10	10	9.8	9.8	Coronaviridae	Severe acute respiratory syndrome-related coronavirus	vipr-gisaid_5342 hCoV-19/England/20129143204/2020|EPI_ISL_424110|2020-03-11
CADPH211	14	seqid|33460543	35.58	3.77	8	8	7.7	7.7	Coronaviridae	Severe acute respiratory syndrome-related coronavirus	vipr-gisaid_39415 hCoV-19/Iceland/194/2020|EPI_ISL_417821|2020-03-16
CADPH211	15	seqid|33449501	45.98	0.04	11	11	10.9	10.9	Coronaviridae	Severe acute respiratory syndrome-related coronavirus	vipr-gisaid_26824 hCoV-19/Wales/PHWC-2E9E3/2020|EPI_ISL_446097|2020-04-07
CADPH211	16	seqid|33422252	46.61	0.03	11	11	11	11	Coronaviridae	Severe acute respiratory syndrome-related coronavirus	MT372483.1 Severe acute respiratory syndrome coronavirus 2 isolate SARS-CoV-2/human/MYS/186197/2020 ORF1ab polyprotein (ORF1ab) and ORF1a polyprotein (ORF1ab) genes, partial cds; and surface glycoprotein (S), ORF3a protein (ORF3a), envelope protein (E), membrane glycoprotein (M), ORF6 protein (ORF6), ORF7a protein (ORF7a), ORF7b (ORF7b), ORF8 protein (ORF8), nucleocapsid phosphoprotein (N), and O…
CADPH211	17	seqid|33422313	64.58	0.01	15	15	14.8	14.8	Coronaviridae	Severe acute respiratory syndrome-related coronavirus	MT375473.1 Severe acute respiratory syndrome coronavirus 2 isolate SARS-CoV-2/human/USA/WA-UW-5065/2020 ORF1ab polyprotein (ORF1ab) and ORF1a polyprotein (ORF1ab) genes, partial cds; and surface glycoprotein (S), ORF3a protein (ORF3a), envelope protein (E), membrane glycoprotein (M), ORF6 protein (ORF6), ORF7a protein (ORF7a), ORF7b (ORF7b), ORF8 protein (ORF8), nucleocapsid phosphoprotein (N), a…
CADPH211	18	seqid|33421880	42.05	0	10	10	9.9	9.9	Coronaviridae	Severe acute respiratory syndrome-related coronavirus	MT345864.1 Severe acute respiratory syndrome coronavirus 2 isolate SARS-CoV-2/human/USA/ID-UW-2195/2020 ORF1ab polyprotein (ORF1ab) and ORF1a polyprotein (ORF1ab) genes, partial cds; and surface glycoprotein (S), ORF3a protein (ORF3a), envelope protein (E), membrane glycoprotein (M), ORF6 protein (ORF6), ORF7a protein (ORF7a), ORF7b (ORF7b), ORF8 protein (ORF8), nucleocapsid phosphoprotein (N), a…
CADPH211	19	seqid|33434635	51.13	0	12	12	11.9	11.9	Coronaviridae	Severe acute respiratory syndrome-related coronavirus	vipr-gisaid_9892 hCoV-19/Malaysia/IMR_WC2423/2020|EPI_ISL_459953|2020-03-16
CADPH211	20	seqid|33435255	51.26	0	12	12	11.9	11.9	Coronaviridae	Severe acute respiratory syndrome-related coronavirus	vipr-gisaid_10603 hCoV-19/Scotland/CVR124/2020|EPI_ISL_425667|2020-03-16
CADPH211	21	seqid|33424801	45.81	0	11	11	10.7	10.7	Coronaviridae	Severe acute respiratory syndrome-related coronavirus	MT509696.1 Severe acute respiratory syndrome coronavirus 2 isolate SARS-CoV-2/human/USA/MI-MDHHS-SC20350/2020 ORF1ab polyprotein (ORF1ab), ORF1a polyprotein (ORF1ab), surface glycoprotein (S), ORF3a protein (ORF3a), envelope protein (E), membrane glycoprotein (M), and ORF6 protein (ORF6) genes, complete cds; ORF7a protein (ORF7a) and ORF7b (ORF7b) genes, partial cds; and ORF8 protein (ORF8), nucl…
CADPH211	22	seqid|33427949	49.81	0	12	12	11.8	11.8	Coronaviridae	Severe acute respiratory syndrome-related coronavirus	vipr-gisaid_2323 hCoV-19/China/WF0023/2020|EPI_ISL_413752|2020-02
CADPH211	23	seqid|33462450	54.54	0	12	12	12	12	Coronaviridae	Pangolin coronavirus	vipr-gisaid_6517 hCoV-19/pangolin/Guangdong/1/2019|EPI_ISL_410721|2019
CADPH211	24	seqid|33446319	56.95	0	13	13	13	13	Coronaviridae	Severe acute respiratory syndrome-related coronavirus	vipr-gisaid_23207 hCoV-19/Wales/PHWC-29229/2020|EPI_ISL_445497|2020-04-02
CADPH211	25	seqid|33452376	49.13	0	11	11	11	11	Coronaviridae	Severe acute respiratory syndrome-related coronavirus	vipr-gisaid_30102 hCoV-19/Italy/UniMI02/2020|EPI_ISL_417446|2020-02-24
CADPH211	26	seqid|33428890	60.67	0	14	14	13.8	13.8	Coronaviridae	Severe acute respiratory syndrome-related coronavirus	vipr-gisaid_3386 hCoV-19/USA/CT-UW250/2020|EPI_ISL_418035|2020-03-14
CADPH211	27	seqid|33448471	69.41	0	16	16	15.8	15.8	Coronaviridae	Severe acute respiratory syndrome-related coronavirus	vipr-gisaid_25654 hCoV-19/Portugal/PT0193/2020|EPI_ISL_453909|2020-03-29
CADPH211	28	seqid|33430646	41.31	0	10	10	9.9	9.9	Coronaviridae	Severe acute respiratory syndrome-related coronavirus	vipr-gisaid_5383 hCoV-19/USA/OH-OSUP0019/2020|EPI_ISL_427291|2020-03-31
CADPH211	29	seqid|33425364	63.67	0	15	15	14.7	14.7	Coronaviridae	Severe acute respiratory syndrome-related coronavirus	MT534326.1 Severe acute respiratory syndrome coronavirus 2 isolate SARS-CoV-2/human/USA/CA-CZB-1256/2020, complete genome
CADPH211	30	seqid|33439800	48.97	0	11	11	11	11	Coronaviridae	Severe acute respiratory syndrome-related coronavirus	vipr-gisaid_15756 hCoV-19/South Korea/KCDC06/2020|EPI_ISL_412870|2020-01-30
CADPH211	31	seqid|33443805	33.15	0	8	8	8	8	Coronaviridae	Severe acute respiratory syndrome-related coronavirus	vipr-gisaid_20357 hCoV-19/Wales/PHWC-30EB2/2020|EPI_ISL_446374|2020-04-09
CADPH211	32	seqid|33445654	46.05	0	11	11	10.9	10.9	Coronaviridae	Severe acute respiratory syndrome-related coronavirus	vipr-gisaid_22449 hCoV-19/Mongolia/3989/2020|EPI_ISL_467665|2020-03-25
CADPH212	0	seqid|33462451	38.7	38.7	9	9	9	9	Coronaviridae	Pangolin coronavirus	vipr-gisaid_19821 hCoV-19/pangolin/Guangxi/P3B/2017|EPI_ISL_410543|2017
CADPH212	1	seqid|33434496	27.56	27.56	9	8	9	8	Coronaviridae	Severe acute respiratory syndrome-related coronavirus	vipr-gisaid_9726 hCoV-19/Wales/PHWC-2BA98/2020|EPI_ISL_445802|2020-03-28
CADPH212	2	seqid|33448449	25.63	25.63	14	10	13.8	9.9	Coronaviridae	Severe acute respiratory syndrome-related coronavirus	vipr-gisaid_25628 hCoV-19/England/20212019304/2020|EPI_ISL_465676|2020-05-19
CADPH212	3	seqid|33446674	9.03	0.36	19	11	18.7	11	Coronaviridae	Severe acute respiratory syndrome-related coronavirus	vipr-gisaid_23598 hCoV-19/USA/WA-UW134/2020|EPI_ISL_416672|2020-03-10
CADPH214	0	seqid|33421257	92.09	92.09	26	24	25.6	23.7	Coronaviridae	Severe acute respiratory syndrome-related coronavirus	MT262993.1 Severe acute respiratory syndrome coronavirus 2 isolate SARS-Cov-2/human/PAK/Manga1/2020, complete genome
CADPH214	1	seqid|33436202	82.37	47.43	25	22	24.4	21.6	Coronaviridae	Severe acute respiratory syndrome-related coronavirus	vipr-gisaid_11665 hCoV-19/Sichuan/SC-YB-086/2020|EPI_ISL_451399|2020-02-04
CADPH214	2	seqid|33421036	44.46	39.16	17	13	16.5	12.7	Coronaviridae	Severe acute respiratory syndrome-related coronavirus	MT246465.1 Severe acute respiratory syndrome coronavirus 2 isolate SARS-CoV-2/human/USA/WA-UW208/2020, partial genome
CADPH214	3	seqid|33436645	39.19	33.95	11	10	10.9	10	Coronaviridae	Severe acute respiratory syndrome-related coronavirus	vipr-gisaid_12168 hCoV-19/USA/CA-CZB-1489/2020|EPI_ISL_468439|2020-03-23
CADPH214	4	seqid|33461067	45.82	28.59	13	12	12.9	11.9	Coronaviridae	Severe acute respiratory syndrome-related coronavirus	vipr-gisaid_40012 hCoV-19/Chile/Punta_Arenas_10/2020|EPI_ISL_445291|2020-03-21
CADPH214	5	seqid|33442103	52.45	16.36	18	15	17.7	14.7	Coronaviridae	Severe acute respiratory syndrome-related coronavirus	vipr-gisaid_18408 hCoV-19/USA/NY-PV09438/2020|EPI_ISL_450115|2020-03-10
CADPH214	6	seqid|33434635	51.13	9.09	12	12	11.9	11.9	Coronaviridae	Severe acute respiratory syndrome-related coronavirus	vipr-gisaid_9892 hCoV-19/Malaysia/IMR_WC2423/2020|EPI_ISL_459953|2020-03-16
CADPH214	7	seqid|33462451	38.7	4.38	9	9	9	9	Coronaviridae	Pangolin coronavirus	vipr-gisaid_19821 hCoV-19/pangolin/Guangxi/P3B/2017|EPI_ISL_410543|2017
CADPH214	8	seqid|33445004	48.81	4.33	12	12	11.8	11.8	Coronaviridae	Severe acute respiratory syndrome-related coronavirus	vipr-gisaid_21711 hCoV-19/Portugal/PT0209/2020|EPI_ISL_453923|2020-03-30
CADPH214	9	seqid|33430608	41.74	3.87	10	10	9.8	9.8	Coronaviridae	Severe acute respiratory syndrome-related coronavirus	vipr-gisaid_5342 hCoV-19/England/20129143204/2020|EPI_ISL_424110|2020-03-11
CADPH214	10	seqid|33460543	35.58	3.77	8	8	7.7	7.7	Coronaviridae	Severe acute respiratory syndrome-related coronavirus	vipr-gisaid_39415 hCoV-19/Iceland/194/2020|EPI_ISL_417821|2020-03-16
CADPH214	11	seqid|33449501	45.98	0.17	11	11	10.9	10.9	Coronaviridae	Severe acute respiratory syndrome-related coronavirus	vipr-gisaid_26824 hCoV-19/Wales/PHWC-2E9E3/2020|EPI_ISL_446097|2020-04-07
CADPH214	12	seqid|33422252	46.61	0.03	11	11	11	11	Coronaviridae	Severe acute respiratory syndrome-related coronavirus	MT372483.1 Severe acute respiratory syndrome coronavirus 2 isolate SARS-CoV-2/human/MYS/186197/2020 ORF1ab polyprotein (ORF1ab) and ORF1a polyprotein (ORF1ab) genes, partial cds; and surface glycoprotein (S), ORF3a protein (ORF3a), envelope protein (E), membrane glycoprotein (M), ORF6 protein (ORF6), ORF7a protein (ORF7a), ORF7b (ORF7b), ORF8 protein (ORF8), nucleocapsid phosphoprotein (N), and O…
CADPH214	13	seqid|33444985	54.98	0.01	13	13	12.9	12.9	Coronaviridae	Severe acute respiratory syndrome-related coronavirus	vipr-gisaid_21691 hCoV-19/Morocco/OUA677-19/2020|EPI_ISL_451400|2020-04-23
CADPH214	14	seqid|33421880	42.05	0	10	10	9.9	9.9	Coronaviridae	Severe acute respiratory syndrome-related coronavirus	MT345864.1 Severe acute respiratory syndrome coronavirus 2 isolate SARS-CoV-2/human/USA/ID-UW-2195/2020 ORF1ab polyprotein (ORF1ab) and ORF1a polyprotein (ORF1ab) genes, partial cds; and surface glycoprotein (S), ORF3a protein (ORF3a), envelope protein (E), membrane glycoprotein (M), ORF6 protein (ORF6), ORF7a protein (ORF7a), ORF7b (ORF7b), ORF8 protein (ORF8), nucleocapsid phosphoprotein (N), a…
CADPH214	15	seqid|33445119	48.78	0	12	12	11.8	11.8	Coronaviridae	Severe acute respiratory syndrome-related coronavirus	vipr-gisaid_21837 hCoV-19/USA/NY-NYUMC190/2020|EPI_ISL_427525|2020-04-01
CADPH214	16	seqid|33424669	43.32	0	10	10	9.8	9.8	Coronaviridae	Severe acute respiratory syndrome-related coronavirus	MT506989.1 Severe acute respiratory syndrome coronavirus 2 isolate SARS-CoV-2/human/USA/FL-BPHL-0016/2020 ORF1ab polyprotein (ORF1ab), ORF1a polyprotein (ORF1ab), surface glycoprotein (S), ORF3a protein (ORF3a), envelope protein (E), membrane glycoprotein (M), and ORF6 protein (ORF6) genes, complete cds; ORF7a protein (ORF7a) and ORF7b (ORF7b) genes, partial cds; and ORF8 protein (ORF8), nucleoca…
CADPH214	17	seqid|33430754	50.1	0	12	12	11.7	11.7	Coronaviridae	Severe acute respiratory syndrome-related coronavirus	vipr-gisaid_5505 hCoV-19/Puerto Rico/CDC-S6/2020|EPI_ISL_434546|2020-03-24
CADPH214	18	seqid|33442487	50.1	0	12	12	11.7	11.7	Coronaviridae	Severe acute respiratory syndrome-related coronavirus	vipr-gisaid_18841 hCoV-19/India/CCMB_L044/2020|EPI_ISL_447864|2020-04-16
CADPH214	19	seqid|33440500	38.74	0	9	9	9	9	Coronaviridae	Severe acute respiratory syndrome-related coronavirus	vipr-gisaid_16573 hCoV-19/USA/WA-UW-1835/2020|EPI_ISL_424282|2020-03-23
CADPH214	20	seqid|33425359	41.46	0	10	10	9.9	9.9	Coronaviridae	Severe acute respiratory syndrome-related coronavirus	MT534321.1 Severe acute respiratory syndrome coronavirus 2 isolate SARS-CoV-2/human/USA/CA-CZB-1251/2020 ORF1ab polyprotein (ORF1ab), ORF1a polyprotein (ORF1ab), surface glycoprotein (S), ORF3a protein (ORF3a), envelope protein (E), membrane glycoprotein (M), ORF6 protein (ORF6), ORF7a protein (ORF7a), ORF7b (ORF7b), ORF8 protein (ORF8), nucleocapsid phosphoprotein (N), and ORF10 protein (ORF10) …
CADPH214	21	seqid|33430646	41.31	0	10	10	9.9	9.9	Coronaviridae	Severe acute respiratory syndrome-related coronavirus	vipr-gisaid_5383 hCoV-19/USA/OH-OSUP0019/2020|EPI_ISL_427291|2020-03-31
CADPH214	22	seqid|33448659	42.04	0	10	10	10	10	Coronaviridae	Severe acute respiratory syndrome-related coronavirus	vipr-gisaid_25868 hCoV-19/England/NORW-EC3E3/2020|EPI_ISL_457522|2020-05-12
CADPH214	23	seqid|33445654	46.05	0	11	11	10.9	10.9	Coronaviridae	Severe acute respiratory syndrome-related coronavirus	vipr-gisaid_22449 hCoV-19/Mongolia/3989/2020|EPI_ISL_467665|2020-03-25
CADPH216	0	seqid|33421257	111.23	111.23	26	26	25.6	25.6	Coronaviridae	Severe acute respiratory syndrome-related coronavirus	MT262993.1 Severe acute respiratory syndrome coronavirus 2 isolate SARS-Cov-2/human/PAK/Manga1/2020, complete genome
CADPH216	1	seqid|33420988	108.87	86.95	25	25	24.5	24.5	Coronaviridae	Severe acute respiratory syndrome-related coronavirus	MT079844.1 Severe acute respiratory syndrome coronavirus 2 isolate SARS-CoV-2/human/CHN/WHUHnCoV002/2020, complete genome
CADPH216	2	seqid|33441895	84.09	69.78	20	20	19.4	19.4	Coronaviridae	Severe acute respiratory syndrome-related coronavirus	vipr-gisaid_18176 hCoV-19/Canada/ON_MU-S218/2020|EPI_ISL_463974|2020-03-26
CADPH216	3	seqid|33429331	45.86	45.86	11	11	10.9	10.9	Coronaviridae	Severe acute respiratory syndrome-related coronavirus	vipr-gisaid_3895 hCoV-19/Canada/ON_MU-S305/2020|EPI_ISL_463978|2020-03-28
CADPH216	4	seqid|33421618	48.48	33.54	11	11	11	11	Coronaviridae	Severe acute respiratory syndrome-related coronavirus	MT326071.1 Severe acute respiratory syndrome coronavirus 2 isolate SARS-CoV-2/human/USA/ID-UW-1938/2020, complete genome
CADPH216	5	seqid|33450099	63.86	25.64	15	15	14.5	14.5	Coronaviridae	Severe acute respiratory syndrome-related coronavirus	vipr-gisaid_27495 hCoV-19/Portugal/PT0351/2020|EPI_ISL_454067|2020-03-18
CADPH216	6	seqid|33435972	74.4	16.88	17	17	16.7	16.7	Coronaviridae	Severe acute respiratory syndrome-related coronavirus	vipr-gisaid_11402 hCoV-19/Spain/COV002044/2020|EPI_ISL_452382|2020-03-16
CADPH216	7	seqid|33446272	80.71	10.04	18	18	17.6	17.6	Coronaviridae	Severe acute respiratory syndrome-related coronavirus	vipr-gisaid_23153 hCoV-19/England/CAMB-72E2D/2020|EPI_ISL_439968|2020-03-20
CADPH216	8	seqid|33461067	55.23	8.92	13	13	12.9	12.9	Coronaviridae	Severe acute respiratory syndrome-related coronavirus	vipr-gisaid_40012 hCoV-19/Chile/Punta_Arenas_10/2020|EPI_ISL_445291|2020-03-21
CADPH216	9	seqid|33455527	87.72	8.47	20	20	19.7	19.7	Coronaviridae	Severe acute respiratory syndrome-related coronavirus	vipr-gisaid_33705 hCoV-19/Chile/Santiago_74/2020|EPI_ISL_445370|2020-04-05
CADPH216	10	seqid|33462443	79.21	4.67	19	19	18.8	18.8	Coronaviridae	Severe acute respiratory syndrome-related coronavirus	vipr-gisaid_4197 hCoV-19/bat/Yunnan/RaTG13/2013|EPI_ISL_402131|2013-07-24
CADPH216	11	seqid|33442610	74.36	4.62	17	17	16.4	16.4	Coronaviridae	Severe acute respiratory syndrome-related coronavirus	vipr-gisaid_18977 hCoV-19/Scotland/CVR2906/2020|EPI_ISL_438995|2020-04-22
CADPH216	12	seqid|33421207	57.74	4.5	14	14	13.7	13.7	Coronaviridae	Severe acute respiratory syndrome-related coronavirus	MT259242.1 Severe acute respiratory syndrome coronavirus 2 isolate SARS-CoV-2/human/USA/CT-UW250/2020, partial genome
CADPH216	13	seqid|33444985	54.98	4.5	13	13	12.9	12.9	Coronaviridae	Severe acute respiratory syndrome-related coronavirus	vipr-gisaid_21691 hCoV-19/Morocco/OUA677-19/2020|EPI_ISL_451400|2020-04-23
CADPH216	14	seqid|33433910	86.88	4.42	20	20	19.6	19.6	Coronaviridae	Severe acute respiratory syndrome-related coronavirus	vipr-gisaid_9065 hCoV-19/Singapore/229/2020|EPI_ISL_462347|2020-04-14
CADPH216	15	seqid|33424327	64.61	4.36	15	15	14.9	14.9	Coronaviridae	Severe acute respiratory syndrome-related coronavirus	MT477854.1 Severe acute respiratory syndrome coronavirus 2 isolate SARS-CoV-2/human/USA/AK122/2020, complete genome
CADPH216	16	seqid|33435716	48.97	4.33	11	11	11	11	Coronaviridae	Severe acute respiratory syndrome-related coronavirus	vipr-gisaid_11118 hCoV-19/Saudi Arabia/KAUST-Makkah165/2020|EPI_ISL_437478|2020-04-09
CADPH216	17	seqid|33440665	58.05	4.33	13	13	12.6	12.6	Coronaviridae	Severe acute respiratory syndrome-related coronavirus	vipr-gisaid_16767 hCoV-19/England/CAMB-1AE22B/2020|EPI_ISL_459474|2020-04-27
CADPH216	18	seqid|33435935	69.84	3.99	16	16	15.7	15.7	Coronaviridae	Severe acute respiratory syndrome-related coronavirus	vipr-gisaid_11362 hCoV-19/USA/CA-SR007/2020|EPI_ISL_429990|2020-03-21
CADPH216	19	seqid|33439023	79.72	3.95	19	19	18.8	18.8	Coronaviridae	Severe acute respiratory syndrome-related coronavirus	vipr-gisaid_14855 hCoV-19/Wuhan/HB-WH3-173/2020|EPI_ISL_454939|2020-02-28
CADPH216	20	seqid|33434909	63.23	3.89	15	15	14.6	14.6	Coronaviridae	Severe acute respiratory syndrome-related coronavirus	vipr-gisaid_10206 hCoV-19/England/20128015906/2020|EPI_ISL_423945|2020-03-19
CADPH216	21	seqid|33421671	83.43	0.19	19	19	18.6	18.6	Coronaviridae	Severe acute respiratory syndrome-related coronavirus	MT326124.1 Severe acute respiratory syndrome coronavirus 2 isolate SARS-CoV-2/human/USA/WA-UW-1672/2020, complete genome
CADPH216	22	seqid|33458072	70.2	0.1	16	16	15.8	15.8	Coronaviridae	Severe acute respiratory syndrome-related coronavirus	vipr-gisaid_36608 hCoV-19/USA/WA-S586/2020|EPI_ISL_434346|2020-03-31
CADPH216	23	seqid|33438834	82.27	0.07	19	19	18.5	18.5	Coronaviridae	Severe acute respiratory syndrome-related coronavirus	vipr-gisaid_14648 hCoV-19/England/20146061904/2020|EPI_ISL_421987|2020-03-31
CADPH216	24	seqid|33449231	69.81	0.06	16	16	15.6	15.6	Coronaviridae	Severe acute respiratory syndrome-related coronavirus	vipr-gisaid_26520 hCoV-19/USA/MN-MDH-145/2020|EPI_ISL_427284|2020-03-22
CADPH216	25	seqid|33451076	69.45	0.04	16	16	15.6	15.6	Coronaviridae	Severe acute respiratory syndrome-related coronavirus	vipr-gisaid_28614 hCoV-19/Switzerland/130014/2020|EPI_ISL_467008|2020-05-07
CADPH216	26	seqid|33434110	32.32	0.04	8	8	8	8	Coronaviridae	Severe acute respiratory syndrome-related coronavirus	vipr-gisaid_9291 hCoV-19/DRC/2128/2020|EPI_ISL_435167|2020-04-13
CADPH216	27	seqid|33422252	46.61	0.03	11	11	11	11	Coronaviridae	Severe acute respiratory syndrome-related coronavirus	MT372483.1 Severe acute respiratory syndrome coronavirus 2 isolate SARS-CoV-2/human/MYS/186197/2020 ORF1ab polyprotein (ORF1ab) and ORF1a polyprotein (ORF1ab) genes, partial cds; and surface glycoprotein (S), ORF3a protein (ORF3a), envelope protein (E), membrane glycoprotein (M), ORF6 protein (ORF6), ORF7a protein (ORF7a), ORF7b (ORF7b), ORF8 protein (ORF8), nucleocapsid phosphoprotein (N), and O…
CADPH216	28	seqid|33452434	48.62	0.02	11	11	10.8	10.8	Coronaviridae	Severe acute respiratory syndrome-related coronavirus	vipr-gisaid_30171 hCoV-19/England/CAMB-81CC7/2020|EPI_ISL_443085|2020-04-12
CADPH216	29	seqid|33457045	69.19	0.01	16	16	15.6	15.6	Coronaviridae	Severe acute respiratory syndrome-related coronavirus	vipr-gisaid_35417 hCoV-19/England/BRIS-13120F/2020|EPI_ISL_467712|2020-05-21
CADPH216	30	seqid|33456775	87.53	0.01	20	20	19.8	19.8	Coronaviridae	Severe acute respiratory syndrome-related coronavirus	vipr-gisaid_35118 hCoV-19/England/EXET-13512C/2020|EPI_ISL_457034|2020-04-06
CADPH216	31	seqid|33451322	73.57	0.01	17	17	16.8	16.8	Coronaviridae	Severe acute respiratory syndrome-related coronavirus	vipr-gisaid_28897 hCoV-19/USA/WA-UW93/2020|EPI_ISL_416449|2020-03-11
CADPH216	32	seqid|33457013	83.31	0.01	19	19	18.6	18.6	Coronaviridae	Severe acute respiratory syndrome-related coronavirus	vipr-gisaid_35380 hCoV-19/Hangzhou/ZJU-01/2020|EPI_ISL_415709|2020-01-25
CADPH216	33	seqid|33461709	74.49	0.01	17	17	16.6	16.6	Coronaviridae	Severe acute respiratory syndrome-related coronavirus	vipr-gisaid_40730 hCoV-19/Senegal/119/2020|EPI_ISL_418215|2020-03-12
CADPH216	34	seqid|33454269	55.76	0	13	13	12.6	12.6	Coronaviridae	Severe acute respiratory syndrome-related coronavirus	vipr-gisaid_32270 hCoV-19/Portugal/PT0126/2020|EPI_ISL_453842|2020-03-26
CADPH216	35	seqid|33452180	71.77	0	17	17	16.5	16.5	Coronaviridae	Severe acute respiratory syndrome-related coronavirus	vipr-gisaid_29881 hCoV-19/Chile/Santiago_42/2020|EPI_ISL_445321|2020-03-17
CADPH216	36	seqid|33425182	65.9	0	15	15	14.8	14.8	Coronaviridae	Severe acute respiratory syndrome-related coronavirus	MT520468.1 Severe acute respiratory syndrome coronavirus 2 isolate SARS-CoV-2/human/USA/MA_MGH_00617/2020 ORF1ab polyprotein (ORF1ab), ORF1a polyprotein (ORF1ab), surface glycoprotein (S), ORF3a protein (ORF3a), envelope protein (E), membrane glycoprotein (M), ORF6 protein (ORF6), ORF7a protein (ORF7a), ORF7b (ORF7b), ORF8 protein (ORF8), nucleocapsid phosphoprotein (N), and ORF10 protein (ORF10)…
CADPH216	37	seqid|33434632	70.67	0	16	16	15.6	15.6	Coronaviridae	Severe acute respiratory syndrome-related coronavirus	vipr-gisaid_9888 hCoV-19/England/BRIS-122C21/2020|EPI_ISL_440730|2020-04-02
CADPH216	38	seqid|33436196	76.26	0	18	18	17.4	17.4	Coronaviridae	Severe acute respiratory syndrome-related coronavirus	vipr-gisaid_11659 hCoV-19/China/IQTC02/2020|EPI_ISL_412967|2020-01-29
CADPH216	39	seqid|33434635	51.13	0	12	12	11.9	11.9	Coronaviridae	Severe acute respiratory syndrome-related coronavirus	vipr-gisaid_9892 hCoV-19/Malaysia/IMR_WC2423/2020|EPI_ISL_459953|2020-03-16
CADPH216	40	seqid|33431348	75.81	0	17	17	16.7	16.7	Coronaviridae	Severe acute respiratory syndrome-related coronavirus	vipr-gisaid_6172 hCoV-19/USA/NY-PV09408/2020|EPI_ISL_450088|2020-03-11
CADPH216	41	seqid|33451483	85.77	0	20	20	19.6	19.6	Coronaviridae	Severe acute respiratory syndrome-related coronavirus	vipr-gisaid_29081 hCoV-19/Bangladesh/BARJ_CVASU_CTG_506/2020|EPI_ISL_450342|2020-05-08
CADPH216	42	seqid|33456146	86.73	0	20	20	19.6	19.6	Coronaviridae	Severe acute respiratory syndrome-related coronavirus	vipr-gisaid_34403 hCoV-19/USA/WA-S727/2020|EPI_ISL_449897|2020-04-10
CADPH216	43	seqid|33424801	45.81	0	11	11	10.7	10.7	Coronaviridae	Severe acute respiratory syndrome-related coronavirus	MT509696.1 Severe acute respiratory syndrome coronavirus 2 isolate SARS-CoV-2/human/USA/MI-MDHHS-SC20350/2020 ORF1ab polyprotein (ORF1ab), ORF1a polyprotein (ORF1ab), surface glycoprotein (S), ORF3a protein (ORF3a), envelope protein (E), membrane glycoprotein (M), and ORF6 protein (ORF6) genes, complete cds; ORF7a protein (ORF7a) and ORF7b (ORF7b) genes, partial cds; and ORF8 protein (ORF8), nucl…
CADPH216	44	seqid|33444035	64.6	0	15	15	14.5	14.5	Coronaviridae	Severe acute respiratory syndrome-related coronavirus	vipr-gisaid_20624 hCoV-19/USA/WA-UW-1690/2020|EPI_ISL_424216|2020-03-19
CADPH216	45	seqid|33462450	54.54	0	12	12	12	12	Coronaviridae	Pangolin coronavirus	vipr-gisaid_6517 hCoV-19/pangolin/Guangdong/1/2019|EPI_ISL_410721|2019
CADPH216	46	seqid|33430788	84.62	0	20	20	19.8	19.8	Coronaviridae	Severe acute respiratory syndrome-related coronavirus	vipr-gisaid_5544 hCoV-19/Canada/ON_PHL7512/2020|EPI_ISL_418379|2020-03-13
CADPH216	47	seqid|33436218	78.91	0	18	18	17.7	17.7	Coronaviridae	Severe acute respiratory syndrome-related coronavirus	vipr-gisaid_11684 hCoV-19/Malaysia/IMR_WC1177/2020|EPI_ISL_430439|2020-03-05
CADPH216	48	seqid|33428628	69.75	0	16	16	15.5	15.5	Coronaviridae	Severe acute respiratory syndrome-related coronavirus	vipr-gisaid_3088 hCoV-19/Brazil/RJ-1702/2020|EPI_ISL_456087|2020-04-08
CADPH216	49	seqid|33446319	56.95	0	13	13	13	13	Coronaviridae	Severe acute respiratory syndrome-related coronavirus	vipr-gisaid_23207 hCoV-19/Wales/PHWC-29229/2020|EPI_ISL_445497|2020-04-02
CADPH216	50	seqid|33449995	86.73	0	20	20	19.6	19.6	Coronaviridae	Severe acute respiratory syndrome-related coronavirus	vipr-gisaid_27376 hCoV-19/Romania/284489/2020|EPI_ISL_455470|2020-05-14
CADPH216	51	seqid|33439981	50.17	0	12	12	12	12	Coronaviridae	Severe acute respiratory syndrome-related coronavirus	vipr-gisaid_15959 hCoV-19/Spain/Madrid_H2_16/2020|EPI_ISL_417952|2020-03-09
CADPH216	52	seqid|33421880	42.05	0	10	10	9.9	9.9	Coronaviridae	Severe acute respiratory syndrome-related coronavirus	MT345864.1 Severe acute respiratory syndrome coronavirus 2 isolate SARS-CoV-2/human/USA/ID-UW-2195/2020 ORF1ab polyprotein (ORF1ab) and ORF1a polyprotein (ORF1ab) genes, partial cds; and surface glycoprotein (S), ORF3a protein (ORF3a), envelope protein (E), membrane glycoprotein (M), ORF6 protein (ORF6), ORF7a protein (ORF7a), ORF7b (ORF7b), ORF8 protein (ORF8), nucleocapsid phosphoprotein (N), a…
CADPH216	53	seqid|33452376	49.13	0	11	11	11	11	Coronaviridae	Severe acute respiratory syndrome-related coronavirus	vipr-gisaid_30102 hCoV-19/Italy/UniMI02/2020|EPI_ISL_417446|2020-02-24
CADPH216	54	seqid|33443640	74.84	0	17	17	16.6	16.6	Coronaviridae	Severe acute respiratory syndrome-related coronavirus	vipr-gisaid_20168 hCoV-19/Italy/IZSPB_1259/2020|EPI_ISL_451962|2020-03-20
CADPH216	55	seqid|33421006	61.84	0	15	15	14.8	14.8	Coronaviridae	Severe acute respiratory syndrome-related coronavirus	MT163721.1 Severe acute respiratory syndrome coronavirus 2 isolate SARS-CoV-2/human/USA/WA9-UW6/2020, partial genome
CADPH216	56	seqid|33442975	86.73	0	20	20	19.6	19.6	Coronaviridae	Severe acute respiratory syndrome-related coronavirus	vipr-gisaid_19404 hCoV-19/Taiwan/TSGH-32/2020|EPI_ISL_447591|2020-03-20
CADPH216	57	seqid|33421826	64.35	0	15	15	14.8	14.8	Coronaviridae	Severe acute respiratory syndrome-related coronavirus	MT345810.1 Severe acute respiratory syndrome coronavirus 2 isolate SARS-CoV-2/human/USA/WA-UW-2086/2020 ORF1ab polyprotein (ORF1ab) and ORF1a polyprotein (ORF1ab) genes, partial cds; and surface glycoprotein (S), ORF3a protein (ORF3a), envelope protein (E), membrane glycoprotein (M), ORF6 protein (ORF6), ORF7a protein (ORF7a), ORF7b (ORF7b), ORF8 protein (ORF8), nucleocapsid phosphoprotein (N), a…
CADPH216	58	seqid|33456814	74.27	0	17	17	16.6	16.6	Coronaviridae	Severe acute respiratory syndrome-related coronavirus	vipr-gisaid_35162 hCoV-19/England/NORW-E995D/2020|EPI_ISL_461838|2020-04-29
CADPH216	59	seqid|33421083	86.73	0	20	20	19.6	19.6	Coronaviridae	Severe acute respiratory syndrome-related coronavirus	MT252688.1 Severe acute respiratory syndrome coronavirus 2 isolate SARS-CoV-2/human/USA/WA-UW89/2020, complete genome
CADPH216	60	seqid|33431345	65.73	0	15	15	14.7	14.7	Coronaviridae	Severe acute respiratory syndrome-related coronavirus	vipr-gisaid_6168 hCoV-19/Scotland/CVR3483/2020|EPI_ISL_456875|2020-05-12
CADPH216	61	seqid|33426844	60.95	0	14	14	13.6	13.6	Coronaviridae	Severe acute respiratory syndrome-related coronavirus	vipr-gisaid_1091 hCoV-19/USA/AZ-ASU2923/2020|EPI_ISL_424669|2020-03-16
CADPH216	62	seqid|33448690	86.74	0	20	20	19.6	19.6	Coronaviridae	Severe acute respiratory syndrome-related coronavirus	vipr-gisaid_25908 hCoV-19/Latvia/019/2020|EPI_ISL_450519|2020-04-14
CADPH216	63	seqid|33439808	86.73	0	20	20	19.6	19.6	Coronaviridae	Severe acute respiratory syndrome-related coronavirus	vipr-gisaid_15764 hCoV-19/USA/WA-S300/2020|EPI_ISL_430154|2020-03-25
CADPH216	64	seqid|33456356	57.75	0	13	13	12.6	12.6	Coronaviridae	Severe acute respiratory syndrome-related coronavirus	vipr-gisaid_34635 hCoV-19/England/BRIS-12268D/2020|EPI_ISL_440680|2020-04-05
CADPH216	65	seqid|33421723	52.81	0	12	12	11.5	11.5	Coronaviridae	Severe acute respiratory syndrome-related coronavirus	MT326176.1 Severe acute respiratory syndrome coronavirus 2 isolate SARS-CoV-2/human/USA/WA-UW-1638/2020 ORF1ab polyprotein (ORF1ab) and ORF1a polyprotein (ORF1ab) genes, partial cds; surface glycoprotein (S) and ORF3a protein (ORF3a) genes, complete cds; envelope protein (E) gene, partial cds; and membrane glycoprotein (M), ORF6 protein (ORF6), ORF7a protein (ORF7a), ORF7b (ORF7b), ORF8 protein (…
CADPH216	66	seqid|33462446	72.11	0	17	17	16.1	16.1	Coronaviridae	unassigned	vipr-gisaid_16066 hCoV-19/env/Beijing/BJ2456/2020|EPI_ISL_430745|2020-03-14
CADPH216	67	seqid|33434164	63.66	0	15	15	15	15	Coronaviridae	Severe acute respiratory syndrome-related coronavirus	vipr-gisaid_9353 hCoV-19/USA/CA-CZB-1240/2020|EPI_ISL_454660|2020-04-14
CADPH216	68	seqid|33451533	57.75	0	13	13	12.6	12.6	Coronaviridae	Severe acute respiratory syndrome-related coronavirus	vipr-gisaid_29140 hCoV-19/England/CAMB-78EAF/2020|EPI_ISL_440594|2020-04-02
CADPH216	69	seqid|33430646	41.31	0	10	10	9.9	9.9	Coronaviridae	Severe acute respiratory syndrome-related coronavirus	vipr-gisaid_5383 hCoV-19/USA/OH-OSUP0019/2020|EPI_ISL_427291|2020-03-31
CADPH216	70	seqid|33445654	46.05	0	11	11	10.9	10.9	Coronaviridae	Severe acute respiratory syndrome-related coronavirus	vipr-gisaid_22449 hCoV-19/Mongolia/3989/2020|EPI_ISL_467665|2020-03-25
CADPH216	71	seqid|33430748	79.21	0	18	18	17.6	17.6	Coronaviridae	Severe acute respiratory syndrome-related coronavirus	vipr-gisaid_5494 hCoV-19/USA/NY-PV09359/2020|EPI_ISL_450047|2020-03-16
CADPH217	0	seqid|18156311	209.87	209.87	48	40	47.2	39.4	Streptococcaceae	Streptococcus pneumoniae	NC_014498.1 Streptococcus pneumoniae 670-6B, complete genome
CADPH217	1	draft|15225294	206.83	206.83	27	26	26.4	25.4	Prevotellaceae	Prevotella sp. P5-108	1 Prevotella sp. F0091 Scaffold
CADPH217	2	seqid|33421257	111.23	111.23	26	26	25.6	25.6	Coronaviridae	Severe acute respiratory syndrome-related coronavirus	MT262993.1 Severe acute respiratory syndrome coronavirus 2 isolate SARS-Cov-2/human/PAK/Manga1/2020, complete genome
CADPH217	3	draft|9831270	150.05	109.98	25	23	24	22.3	Prevotellaceae	Prevotella oris	1 Prevotella veroralis DSM 19559 = JCM 6290 strain DSM 19559 D464DRAFT_scaffold000
CADPH217	4	seqid|33420988	108.87	86.95	25	25	24.5	24.5	Coronaviridae	Severe acute respiratory syndrome-related coronavirus	MT079844.1 Severe acute respiratory syndrome coronavirus 2 isolate SARS-CoV-2/human/CHN/WHUHnCoV002/2020, complete genome
CADPH217	5	seqid|7660976	99.45	85.88	23	18	21.8	17.2	Streptococcaceae	Streptococcus gallolyticus	NZ_CP018822.1 Streptococcus gallolyticus subsp. gallolyticus DSM 16831, complete genome
CADPH217	6	draft|18777639	75.48	75.48	15	14	14.9	14	Veillonellaceae	Veillonellaceae bacterium SB90	1 Veillonella sp. AF42-16 AF42-16.Scaf
CADPH217	7	seqid|33441895	84.09	69.78	20	20	19.4	19.4	Coronaviridae	Severe acute respiratory syndrome-related coronavirus	vipr-gisaid_18176 hCoV-19/Canada/ON_MU-S218/2020|EPI_ISL_463974|2020-03-26
CADPH217	8	draft|11554412	109.25	67.63	28	23	27.7	22.7	Streptococcaceae	Streptococcus pneumoniae	1 Streptococcus pneumoniae strain SMRU693, whole genome shotgun sequence
CADPH217	9	draft|12741216	129.73	63.27	19	19	18.3	18.3	Prevotellaceae	Prevotella timonensis	1 Prevotella nanceiensis DSM 19126 = JCM 15639, whole genome shotgun sequence
CADPH217	10	draft|17042347	85.98	52.48	19	16	18.5	15.7	Prevotellaceae	Prevotella marseillensis	1 Prevotella pallens strain DSM 18710 Ga0131133_1
CADPH217	11	seqid|33429331	45.86	45.86	11	11	10.9	10.9	Coronaviridae	Severe acute respiratory syndrome-related coronavirus	vipr-gisaid_3895 hCoV-19/Canada/ON_MU-S305/2020|EPI_ISL_463978|2020-03-28
CADPH217	12	draft|11044577	69.2	45.16	14	14	13.8	13.8	Veillonellaceae	uncultured Dialister sp.	1 Veillonella sp. HPA0037 acArp-supercont1.
CADPH217	13	draft|15023657	45.04	45.04	10	10	9.9	9.9	Mycoplasmataceae	Mycoplasma simbae	1 Mycoplasma opalescens ATCC 27921 T385DRAFT_scaffold000
CADPH217	14	draft|14878806	103.62	34.72	19	17	18.4	16.6	Prevotellaceae	Prevotella albensis	1 Prevotella corporis DSM 18810 = JCM 8529 strain DSM 18810 H515DRAFT_scaffold000
CADPH217	15	draft|15306313	63.03	34.16	16	13	15.4	12.8	Streptococcaceae	Streptococcus mitis	whole genome shotgun sequence
CADPH217	16	seqid|33421618	48.48	33.54	11	11	11	11	Coronaviridae	Severe acute respiratory syndrome-related coronavirus	MT326071.1 Severe acute respiratory syndrome coronavirus 2 isolate SARS-CoV-2/human/USA/ID-UW-1938/2020, complete genome
CADPH217	17	draft|14162528	140.5	32.72	18	18	17.3	17.3	Streptococcaceae	Streptococcus anginosus	1 Streptococcus anginosus strain OUP10 oup10.s1-trimmed-pair1.paired_contig_
CADPH217	18	draft|10107142	55.71	28.95	11	11	10.8	10.8	Veillonellaceae	Veillonella atypica	1 Veillonella atypica ACS-134-V-Col7a contig00
CADPH217	19	draft|10170214	143.3	28.67	22	21	21.6	20.6	Prevotellaceae	Prevotella nigrescens	1 Prevotella salivae DSM 15606 SCAFFOLD
CADPH217	20	seqid|33450099	63.86	25.64	15	15	14.5	14.5	Coronaviridae	Severe acute respiratory syndrome-related coronavirus	vipr-gisaid_27495 hCoV-19/Portugal/PT0351/2020|EPI_ISL_454067|2020-03-18
CADPH217	21	draft|8357447	137.54	22.45	30	27	29.3	26.4	Streptococcaceae	Streptococcus mitis	1 Streptococcus mitis strain 38_SPSE
CADPH217	22	draft|10151378	60.93	22.13	12	12	11.9	11.9	Prevotellaceae	Prevotella marshii	1 Prevotella bergensis DSM 17361 SCAFFOLD
CADPH217	23	seqid|18156871	60.68	19.29	14	13	13.6	12.6	Streptococcaceae	Streptococcus agalactiae	NZ_CP019802.1 Streptococcus agalactiae strain SA53, complete genome
CADPH217	24	draft|9766627	101.93	17.36	17	16	16.9	15.9	Prevotellaceae	Prevotella bivia	1 Prevotella loescheii DSM 19665 = JCM 12249 = ATCC 15930 strain DSM 19665 F453DRAFT_scaffold000
CADPH217	25	draft|16083980	55.23	17.22	11	11	10.8	10.8	Acidaminococcaceae	Acidaminococcus sp. AM33-14BH	1 Veillonella sp. AM51-8BH AM51-8BH.Scaf
CADPH217	26	seqid|33435972	74.4	16.88	17	17	16.7	16.7	Coronaviridae	Severe acute respiratory syndrome-related coronavirus	vipr-gisaid_11402 hCoV-19/Spain/COV002044/2020|EPI_ISL_452382|2020-03-16
CADPH217	27	draft|13226519	81.63	14.89	18	15	17.3	14.7	Prevotellaceae	Prevotella conceptionensis	1 Prevotella buccalis strain UMB0536 .16933_8_22.
CADPH217	28	draft|15103680	36.61	14.21	10	9	9.9	8.9	Mycoplasmataceae	Mycoplasma testudinis	1 Mycoplasma sturni DSM 22021 Q349DRAFT_scaffold0000
CADPH217	29	seqid|7667793	43.28	12.92	10	10	10	10	Mycoplasmataceae	Mycoplasma bovirhinis	NZ_LR214972.1 Mycoplasma bovirhinis strain NCTC10118 genome assembly, chromosome: 1
CADPH217	30	seqid|16273842	47.03	12.1	11	10	10.8	9.9	Veillonellaceae	Veillonella parvula	NC_013520.1 Veillonella parvula DSM 2008, complete genome
CADPH217	31	seqid|11945911	97.94	11.3	17	16	16.6	15.6	Streptococcaceae	Streptococcus cristatus	NZ_LS483471.1 Streptococcus cristatus strain NCTC13807 genome assembly, chromosome: 1
CADPH217	32	draft|10326144	41.29	10.28	11	9	10.7	8.7	Streptococcaceae	Streptococcus pneumoniae	1 Streptococcus sobrinus TCI-54 contig00
CADPH217	33	seqid|33421053	84.97	10.04	19	19	18.7	18.7	Coronaviridae	Severe acute respiratory syndrome-related coronavirus	MT246482.1 Severe acute respiratory syndrome coronavirus 2 isolate SARS-CoV-2/human/USA/WA-UW225/2020, complete genome
CADPH217	34	draft|11260263	9.48	9.48	13	8	12.9	7.9	Campylobacteraceae	Campylobacter jejuni	1 Campylobacter jejuni strain SO-71, whole genome shotgun sequence
CADPH217	35	draft|7965595	37.32	9.37	8	8	7.8	7.8	Mycoplasmataceae	Mycoplasma hyosynoviae	1 Mycoplasma hyosynoviae strain NPL6 contig00
CADPH217	36	draft|14281845	53.98	8.94	9	9	8.8	8.8	Veillonellaceae	Veillonella montpellierensis	1 Veillonella sp. VA141 contig_00
CADPH217	37	seqid|33461067	55.23	8.92	13	13	12.9	12.9	Coronaviridae	Severe acute respiratory syndrome-related coronavirus	vipr-gisaid_40012 hCoV-19/Chile/Punta_Arenas_10/2020|EPI_ISL_445291|2020-03-21
CADPH217	38	draft|10133510	95.33	8.57	20	18	19.5	17.6	Prevotellaceae	Prevotella histicola	1 Prevotella sp. oral taxon 306 str. F0472 ctg120004305
CADPH217	39	seqid|33455527	87.72	8.47	20	20	19.7	19.7	Coronaviridae	Severe acute respiratory syndrome-related coronavirus	vipr-gisaid_33705 hCoV-19/Chile/Santiago_74/2020|EPI_ISL_445370|2020-04-05
CADPH217	40	draft|14543417	80.8	5.07	13	12	12.8	11.9	Streptococcaceae	Streptococcus pyogenes	1 Streptococcus pyogenes strain NS5568, whole genome shotgun sequence
CADPH217	41	draft|18533908	48.32	4.88	10	10	9.9	9.9	Veillonellaceae	Veillonella sp. ICM51a	1 Veillonella sp. T34266-5 Contig_
CADPH217	42	seqid|7666115	44.31	4.76	9	9	8.8	8.8	Prevotellaceae	Prevotella denticola	NZ_CP032057.1 Prevotella denticola strain KCOM 1525 chromosome 2, complete sequence
CADPH217	43	seqid|33462443	79.21	4.67	19	19	18.8	18.8	Coronaviridae	Severe acute respiratory syndrome-related coronavirus	vipr-gisaid_4197 hCoV-19/bat/Yunnan/RaTG13/2013|EPI_ISL_402131|2013-07-24
CADPH217	44	seqid|33442610	74.36	4.62	17	17	16.4	16.4	Coronaviridae	Severe acute respiratory syndrome-related coronavirus	vipr-gisaid_18977 hCoV-19/Scotland/CVR2906/2020|EPI_ISL_438995|2020-04-22
CADPH217	45	seqid|33421207	57.74	4.5	14	14	13.7	13.7	Coronaviridae	Severe acute respiratory syndrome-related coronavirus	MT259242.1 Severe acute respiratory syndrome coronavirus 2 isolate SARS-CoV-2/human/USA/CT-UW250/2020, partial genome
CADPH217	46	seqid|33444985	54.98	4.5	13	13	12.9	12.9	Coronaviridae	Severe acute respiratory syndrome-related coronavirus	vipr-gisaid_21691 hCoV-19/Morocco/OUA677-19/2020|EPI_ISL_451400|2020-04-23
CADPH217	47	seqid|33433910	86.88	4.42	20	20	19.6	19.6	Coronaviridae	Severe acute respiratory syndrome-related coronavirus	vipr-gisaid_9065 hCoV-19/Singapore/229/2020|EPI_ISL_462347|2020-04-14
CADPH217	48	seqid|33424327	64.61	4.36	15	15	14.9	14.9	Coronaviridae	Severe acute respiratory syndrome-related coronavirus	MT477854.1 Severe acute respiratory syndrome coronavirus 2 isolate SARS-CoV-2/human/USA/AK122/2020, complete genome
CADPH217	49	seqid|33435716	48.97	4.33	11	11	11	11	Coronaviridae	Severe acute respiratory syndrome-related coronavirus	vipr-gisaid_11118 hCoV-19/Saudi Arabia/KAUST-Makkah165/2020|EPI_ISL_437478|2020-04-09
CADPH217	50	seqid|33440665	58.05	4.33	13	13	12.6	12.6	Coronaviridae	Severe acute respiratory syndrome-related coronavirus	vipr-gisaid_16767 hCoV-19/England/CAMB-1AE22B/2020|EPI_ISL_459474|2020-04-27
CADPH217	51	draft|17572735	74.64	4.21	20	18	19.8	17.8	Streptococcaceae	Streptococcus sp. HMSC36C04	1 Streptococcus sanguinis CC94A addTK-supercont1.
CADPH217	52	seqid|33435935	69.84	3.99	16	16	15.7	15.7	Coronaviridae	Severe acute respiratory syndrome-related coronavirus	vipr-gisaid_11362 hCoV-19/USA/CA-SR007/2020|EPI_ISL_429990|2020-03-21
CADPH217	53	seqid|33439023	79.72	3.95	19	19	18.8	18.8	Coronaviridae	Severe acute respiratory syndrome-related coronavirus	vipr-gisaid_14855 hCoV-19/Wuhan/HB-WH3-173/2020|EPI_ISL_454939|2020-02-28
CADPH217	54	seqid|33434909	63.23	3.89	15	15	14.6	14.6	Coronaviridae	Severe acute respiratory syndrome-related coronavirus	vipr-gisaid_10206 hCoV-19/England/20128015906/2020|EPI_ISL_423945|2020-03-19
CADPH217	55	draft|10294394	60.86	3.29	14	12	13.5	11.6	Streptococcaceae	Streptococcus sanguinis	whole genome shotgun sequence
CADPH217	56	draft|17622813	41.26	3.17	10	9	9.6	8.7	Veillonellaceae	Veillonella sp. CNR 79/14	1 Veillonella denticariosi JCM 15641 Contig_
CADPH217	57	draft|16289858	110.47	2.86	19	18	18.3	17.4	Prevotellaceae	Prevotella enoeca	1 Prevotella scopos JCM 17725, whole genome shotgun sequence
CADPH217	58	draft|16252749	41.22	2.81	14	11	13.9	11	Prevotellaceae	Prevotella ruminicola	1 Prevotella sp. HMSC073D09 Scaffold
CADPH217	59	seqid|7667090	50	2.03	12	11	11.9	11	Veillonellaceae	Veillonella parvula	NZ_LT906445.1 Veillonella parvula strain NCTC11810 genome assembly, chromosome: 1
CADPH217	60	seqid|7666114	65.55	1.86	12	11	11.6	10.7	Prevotellaceae	Prevotella denticola	NZ_CP032056.1 Prevotella denticola strain KCOM 1525 chromosome 1, complete sequence
CADPH217	61	draft|14943972	62.04	1.81	9	8	8.6	7.7	Prevotellaceae	Prevotella sp. oral taxon 376	1 Prevotella micans DSM 21469 = JCM 16134, whole genome shotgun sequence
CADPH217	62	draft|7961739	38.32	1.05	10	8	9.7	8	Streptococcaceae	Streptococcus parasanguinis	1 Streptococcus parasanguinis strain 349_SPAR
CADPH217	63	seqid|33421671	83.43	0.19	19	19	18.6	18.6	Coronaviridae	Severe acute respiratory syndrome-related coronavirus	MT326124.1 Severe acute respiratory syndrome coronavirus 2 isolate SARS-CoV-2/human/USA/WA-UW-1672/2020, complete genome
CADPH217	64	draft|9885979	66.65	0.14	11	9	10.4	8.7	Streptococcaceae	Streptococcus sobrinus	1 Streptococcus henryi DSM 19005 F601DRAFT_scaffold000
CADPH217	65	draft|16518899	141.85	0.12	18	18	17.8	17.8	Prevotellaceae	Prevotella saccharolytica	1 Prevotella histicola JCM 15637 = DNF00424 strain JCM 15637, whole genome shotgun sequence
CADPH217	66	draft|8525883	96.3	0.11	14	14	13.6	13.6	Streptococcaceae	Streptococcus pyogenes	1 Streptococcus pyogenes strain 44004V1S1, whole genome shotgun sequence
CADPH217	67	seqid|33458072	70.2	0.1	16	16	15.8	15.8	Coronaviridae	Severe acute respiratory syndrome-related coronavirus	vipr-gisaid_36608 hCoV-19/USA/WA-S586/2020|EPI_ISL_434346|2020-03-31
CADPH217	68	seqid|7672823	109.67	0.09	20	20	19.9	19.9	Prevotellaceae	Prevotella intermedia	NZ_CP030095.1 Prevotella intermedia strain KCOM 2734 chromosome 2, complete sequence
CADPH217	69	seqid|33438834	82.27	0.07	19	19	18.5	18.5	Coronaviridae	Severe acute respiratory syndrome-related coronavirus	vipr-gisaid_14648 hCoV-19/England/20146061904/2020|EPI_ISL_421987|2020-03-31
CADPH217	70	seqid|33449231	69.81	0.06	16	16	15.6	15.6	Coronaviridae	Severe acute respiratory syndrome-related coronavirus	vipr-gisaid_26520 hCoV-19/USA/MN-MDH-145/2020|EPI_ISL_427284|2020-03-22
CADPH217	71	seqid|7678820	57.58	0.04	9	9	8.7	8.7	Streptococcaceae	Streptococcus pyogenes	NZ_CP031618.1 Streptococcus pyogenes strain MGAS29326 chromosome, complete genome
CADPH217	72	seqid|33451076	69.45	0.04	16	16	15.6	15.6	Coronaviridae	Severe acute respiratory syndrome-related coronavirus	vipr-gisaid_28614 hCoV-19/Switzerland/130014/2020|EPI_ISL_467008|2020-05-07
CADPH217	73	seqid|33434110	32.32	0.04	8	8	8	8	Coronaviridae	Severe acute respiratory syndrome-related coronavirus	vipr-gisaid_9291 hCoV-19/DRC/2128/2020|EPI_ISL_435167|2020-04-13
CADPH217	74	seqid|33422252	46.61	0.03	11	11	11	11	Coronaviridae	Severe acute respiratory syndrome-related coronavirus	MT372483.1 Severe acute respiratory syndrome coronavirus 2 isolate SARS-CoV-2/human/MYS/186197/2020 ORF1ab polyprotein (ORF1ab) and ORF1a polyprotein (ORF1ab) genes, partial cds; and surface glycoprotein (S), ORF3a protein (ORF3a), envelope protein (E), membrane glycoprotein (M), ORF6 protein (ORF6), ORF7a protein (ORF7a), ORF7b (ORF7b), ORF8 protein (ORF8), nucleocapsid phosphoprotein (N), and O…
CADPH217	75	draft|11240723	82.38	0.02	14	14	13.6	13.6	Streptococcaceae	Streptococcus pyogenes	1 Streptococcus hyointestinalis strain NCTC12224, whole genome shotgun sequence
CADPH217	76	seqid|33452434	48.62	0.02	11	11	10.8	10.8	Coronaviridae	Severe acute respiratory syndrome-related coronavirus	vipr-gisaid_30171 hCoV-19/England/CAMB-81CC7/2020|EPI_ISL_443085|2020-04-12
CADPH217	77	seqid|33457045	69.19	0.01	16	16	15.6	15.6	Coronaviridae	Severe acute respiratory syndrome-related coronavirus	vipr-gisaid_35417 hCoV-19/England/BRIS-13120F/2020|EPI_ISL_467712|2020-05-21
CADPH217	78	draft|9950291	72.57	0.01	13	13	12.9	12.9	Prevotellaceae	Paraprevotella clara	1 Prevotella timonensis CRIS 5C-B1 contig000
CADPH217	79	seqid|33456775	87.53	0.01	20	20	19.8	19.8	Coronaviridae	Severe acute respiratory syndrome-related coronavirus	vipr-gisaid_35118 hCoV-19/England/EXET-13512C/2020|EPI_ISL_457034|2020-04-06
CADPH217	80	draft|1411974	95.98	0.01	12	12	11.4	11.4	Prevotellaceae	Prevotella sp. oral taxon 299	draft sequence|Prevotella melaninogenica D18 Prevotella melaninogenica D18, whole genome shotgun sequencing project from NCBI on Feb 18 2010 4:00PM
CADPH217	81	seqid|33451322	73.57	0.01	17	17	16.8	16.8	Coronaviridae	Severe acute respiratory syndrome-related coronavirus	vipr-gisaid_28897 hCoV-19/USA/WA-UW93/2020|EPI_ISL_416449|2020-03-11
CADPH217	82	draft|8611569	57.25	0.01	9	9	8.9	8.9	Streptococcaceae	Streptococcus pyogenes	1 Streptococcus pyogenes strain GAS0830, whole genome shotgun sequence
CADPH217	83	seqid|33457013	83.31	0.01	19	19	18.6	18.6	Coronaviridae	Severe acute respiratory syndrome-related coronavirus	vipr-gisaid_35380 hCoV-19/Hangzhou/ZJU-01/2020|EPI_ISL_415709|2020-01-25
CADPH217	84	seqid|33461709	74.49	0.01	17	17	16.6	16.6	Coronaviridae	Severe acute respiratory syndrome-related coronavirus	vipr-gisaid_40730 hCoV-19/Senegal/119/2020|EPI_ISL_418215|2020-03-12
CADPH217	85	seqid|33454269	55.76	0	13	13	12.6	12.6	Coronaviridae	Severe acute respiratory syndrome-related coronavirus	vipr-gisaid_32270 hCoV-19/Portugal/PT0126/2020|EPI_ISL_453842|2020-03-26
CADPH217	86	draft|13617941	107.47	0	14	14	13.6	13.6	Streptococcaceae	Streptococcus pyogenes	1 Streptococcus pyogenes strain K7087, whole genome shotgun sequence
CADPH217	87	seqid|33452180	71.77	0	17	17	16.5	16.5	Coronaviridae	Severe acute respiratory syndrome-related coronavirus	vipr-gisaid_29881 hCoV-19/Chile/Santiago_42/2020|EPI_ISL_445321|2020-03-17
CADPH217	88	seqid|33425182	65.9	0	15	15	14.8	14.8	Coronaviridae	Severe acute respiratory syndrome-related coronavirus	MT520468.1 Severe acute respiratory syndrome coronavirus 2 isolate SARS-CoV-2/human/USA/MA_MGH_00617/2020 ORF1ab polyprotein (ORF1ab), ORF1a polyprotein (ORF1ab), surface glycoprotein (S), ORF3a protein (ORF3a), envelope protein (E), membrane glycoprotein (M), ORF6 protein (ORF6), ORF7a protein (ORF7a), ORF7b (ORF7b), ORF8 protein (ORF8), nucleocapsid phosphoprotein (N), and ORF10 protein (ORF10)…
CADPH217	89	seqid|33434632	70.67	0	16	16	15.6	15.6	Coronaviridae	Severe acute respiratory syndrome-related coronavirus	vipr-gisaid_9888 hCoV-19/England/BRIS-122C21/2020|EPI_ISL_440730|2020-04-02
CADPH217	90	draft|15891693	49.53	0	8	8	7.8	7.8	Streptococcaceae	Streptococcus pyogenes	whole genome shotgun sequence
CADPH217	91	seqid|33436196	76.26	0	18	18	17.4	17.4	Coronaviridae	Severe acute respiratory syndrome-related coronavirus	vipr-gisaid_11659 hCoV-19/China/IQTC02/2020|EPI_ISL_412967|2020-01-29
CADPH217	92	seqid|33434635	51.13	0	12	12	11.9	11.9	Coronaviridae	Severe acute respiratory syndrome-related coronavirus	vipr-gisaid_9892 hCoV-19/Malaysia/IMR_WC2423/2020|EPI_ISL_459953|2020-03-16
CADPH217	93	seqid|18157050	79.92	0	13	13	12.9	12.9	Prevotellaceae	Prevotella melaninogenica	NZ_CP022041.2 Prevotella melaninogenica strain FDAARGOS_306 chromosome 2, complete sequence
CADPH217	94	seqid|7660887	45.55	0	9	9	8.9	8.9	Veillonellaceae	Veillonella dispar	NZ_LR134375.1 Veillonella dispar strain NCTC11831 genome assembly, chromosome: 1
CADPH217	95	draft|8131516	77.6	0	11	11	10.8	10.8	Streptococcaceae	Streptococcus pyogenes	1 Streptococcus pyogenes strain NS7098, whole genome shotgun sequence
CADPH217	96	draft|9590405	65.56	0	11	11	10.7	10.7	Streptococcaceae	Streptococcus pyogenes	1 Streptococcus pyogenes strain 42043V1S1, whole genome shotgun sequence
CADPH217	97	seqid|7665097	35.57	0	8	8	8	8	Mycoplasmataceae	Mycoplasma dispar	NZ_CP024161.1 Mycoplasma dispar strain GS01 chromosome, complete genome
CADPH217	98	seqid|7594195	112.99	0	15	15	14.6	14.6	Prevotellaceae	Prevotella melaninogenica	NC_014371.1 Prevotella melaninogenica ATCC 25845 chromosome II, complete sequence
CADPH217	99	seqid|33431348	75.81	0	17	17	16.7	16.7	Coronaviridae	Severe acute respiratory syndrome-related coronavirus	vipr-gisaid_6172 hCoV-19/USA/NY-PV09408/2020|EPI_ISL_450088|2020-03-11
CADPH218	0	seqid|33421257	111.23	111.23	26	26	25.6	25.6	Coronaviridae	Severe acute respiratory syndrome-related coronavirus	MT262993.1 Severe acute respiratory syndrome coronavirus 2 isolate SARS-Cov-2/human/PAK/Manga1/2020, complete genome
CADPH218	1	seqid|33420988	108.87	86.95	25	25	24.5	24.5	Coronaviridae	Severe acute respiratory syndrome-related coronavirus	MT079844.1 Severe acute respiratory syndrome coronavirus 2 isolate SARS-CoV-2/human/CHN/WHUHnCoV002/2020, complete genome
CADPH218	2	seqid|33441895	84.09	69.78	20	20	19.4	19.4	Coronaviridae	Severe acute respiratory syndrome-related coronavirus	vipr-gisaid_18176 hCoV-19/Canada/ON_MU-S218/2020|EPI_ISL_463974|2020-03-26
CADPH218	3	seqid|33429331	45.86	45.86	11	11	10.9	10.9	Coronaviridae	Severe acute respiratory syndrome-related coronavirus	vipr-gisaid_3895 hCoV-19/Canada/ON_MU-S305/2020|EPI_ISL_463978|2020-03-28
CADPH218	4	seqid|33421618	48.48	33.54	11	11	11	11	Coronaviridae	Severe acute respiratory syndrome-related coronavirus	MT326071.1 Severe acute respiratory syndrome coronavirus 2 isolate SARS-CoV-2/human/USA/ID-UW-1938/2020, complete genome
CADPH218	5	seqid|33450099	63.86	25.64	15	15	14.5	14.5	Coronaviridae	Severe acute respiratory syndrome-related coronavirus	vipr-gisaid_27495 hCoV-19/Portugal/PT0351/2020|EPI_ISL_454067|2020-03-18
CADPH218	6	seqid|33435972	74.4	16.88	17	17	16.7	16.7	Coronaviridae	Severe acute respiratory syndrome-related coronavirus	vipr-gisaid_11402 hCoV-19/Spain/COV002044/2020|EPI_ISL_452382|2020-03-16
CADPH218	7	seqid|33446272	80.71	10.04	18	18	17.6	17.6	Coronaviridae	Severe acute respiratory syndrome-related coronavirus	vipr-gisaid_23153 hCoV-19/England/CAMB-72E2D/2020|EPI_ISL_439968|2020-03-20
CADPH218	8	seqid|33461067	55.23	8.92	13	13	12.9	12.9	Coronaviridae	Severe acute respiratory syndrome-related coronavirus	vipr-gisaid_40012 hCoV-19/Chile/Punta_Arenas_10/2020|EPI_ISL_445291|2020-03-21
CADPH218	9	seqid|33455527	87.72	8.47	20	20	19.7	19.7	Coronaviridae	Severe acute respiratory syndrome-related coronavirus	vipr-gisaid_33705 hCoV-19/Chile/Santiago_74/2020|EPI_ISL_445370|2020-04-05
CADPH218	10	seqid|33462443	79.21	4.67	19	19	18.8	18.8	Coronaviridae	Severe acute respiratory syndrome-related coronavirus	vipr-gisaid_4197 hCoV-19/bat/Yunnan/RaTG13/2013|EPI_ISL_402131|2013-07-24
CADPH218	11	seqid|33442610	74.36	4.62	17	17	16.4	16.4	Coronaviridae	Severe acute respiratory syndrome-related coronavirus	vipr-gisaid_18977 hCoV-19/Scotland/CVR2906/2020|EPI_ISL_438995|2020-04-22
CADPH218	12	seqid|33421207	57.74	4.5	14	14	13.7	13.7	Coronaviridae	Severe acute respiratory syndrome-related coronavirus	MT259242.1 Severe acute respiratory syndrome coronavirus 2 isolate SARS-CoV-2/human/USA/CT-UW250/2020, partial genome
CADPH218	13	seqid|33444985	54.98	4.5	13	13	12.9	12.9	Coronaviridae	Severe acute respiratory syndrome-related coronavirus	vipr-gisaid_21691 hCoV-19/Morocco/OUA677-19/2020|EPI_ISL_451400|2020-04-23
CADPH218	14	seqid|33433910	86.88	4.42	20	20	19.6	19.6	Coronaviridae	Severe acute respiratory syndrome-related coronavirus	vipr-gisaid_9065 hCoV-19/Singapore/229/2020|EPI_ISL_462347|2020-04-14
CADPH218	15	seqid|33424327	64.61	4.36	15	15	14.9	14.9	Coronaviridae	Severe acute respiratory syndrome-related coronavirus	MT477854.1 Severe acute respiratory syndrome coronavirus 2 isolate SARS-CoV-2/human/USA/AK122/2020, complete genome
CADPH218	16	seqid|33435716	48.97	4.33	11	11	11	11	Coronaviridae	Severe acute respiratory syndrome-related coronavirus	vipr-gisaid_11118 hCoV-19/Saudi Arabia/KAUST-Makkah165/2020|EPI_ISL_437478|2020-04-09
CADPH218	17	seqid|33440665	58.05	4.33	13	13	12.6	12.6	Coronaviridae	Severe acute respiratory syndrome-related coronavirus	vipr-gisaid_16767 hCoV-19/England/CAMB-1AE22B/2020|EPI_ISL_459474|2020-04-27
CADPH218	18	seqid|33435935	69.84	3.99	16	16	15.7	15.7	Coronaviridae	Severe acute respiratory syndrome-related coronavirus	vipr-gisaid_11362 hCoV-19/USA/CA-SR007/2020|EPI_ISL_429990|2020-03-21
CADPH218	19	seqid|33439023	79.72	3.95	19	19	18.8	18.8	Coronaviridae	Severe acute respiratory syndrome-related coronavirus	vipr-gisaid_14855 hCoV-19/Wuhan/HB-WH3-173/2020|EPI_ISL_454939|2020-02-28
CADPH218	20	seqid|33434909	63.23	3.89	15	15	14.6	14.6	Coronaviridae	Severe acute respiratory syndrome-related coronavirus	vipr-gisaid_10206 hCoV-19/England/20128015906/2020|EPI_ISL_423945|2020-03-19
CADPH218	21	seqid|33421671	83.43	0.19	19	19	18.6	18.6	Coronaviridae	Severe acute respiratory syndrome-related coronavirus	MT326124.1 Severe acute respiratory syndrome coronavirus 2 isolate SARS-CoV-2/human/USA/WA-UW-1672/2020, complete genome
CADPH218	22	seqid|33458072	70.2	0.1	16	16	15.8	15.8	Coronaviridae	Severe acute respiratory syndrome-related coronavirus	vipr-gisaid_36608 hCoV-19/USA/WA-S586/2020|EPI_ISL_434346|2020-03-31
CADPH218	23	seqid|33438834	82.27	0.07	19	19	18.5	18.5	Coronaviridae	Severe acute respiratory syndrome-related coronavirus	vipr-gisaid_14648 hCoV-19/England/20146061904/2020|EPI_ISL_421987|2020-03-31
CADPH218	24	seqid|33449231	69.81	0.06	16	16	15.6	15.6	Coronaviridae	Severe acute respiratory syndrome-related coronavirus	vipr-gisaid_26520 hCoV-19/USA/MN-MDH-145/2020|EPI_ISL_427284|2020-03-22
CADPH218	25	seqid|33451076	69.45	0.04	16	16	15.6	15.6	Coronaviridae	Severe acute respiratory syndrome-related coronavirus	vipr-gisaid_28614 hCoV-19/Switzerland/130014/2020|EPI_ISL_467008|2020-05-07
CADPH218	26	seqid|33434110	32.32	0.04	8	8	8	8	Coronaviridae	Severe acute respiratory syndrome-related coronavirus	vipr-gisaid_9291 hCoV-19/DRC/2128/2020|EPI_ISL_435167|2020-04-13
CADPH218	27	seqid|33422252	46.61	0.03	11	11	11	11	Coronaviridae	Severe acute respiratory syndrome-related coronavirus	MT372483.1 Severe acute respiratory syndrome coronavirus 2 isolate SARS-CoV-2/human/MYS/186197/2020 ORF1ab polyprotein (ORF1ab) and ORF1a polyprotein (ORF1ab) genes, partial cds; and surface glycoprotein (S), ORF3a protein (ORF3a), envelope protein (E), membrane glycoprotein (M), ORF6 protein (ORF6), ORF7a protein (ORF7a), ORF7b (ORF7b), ORF8 protein (ORF8), nucleocapsid phosphoprotein (N), and O…
CADPH218	28	seqid|33452434	48.62	0.02	11	11	10.8	10.8	Coronaviridae	Severe acute respiratory syndrome-related coronavirus	vipr-gisaid_30171 hCoV-19/England/CAMB-81CC7/2020|EPI_ISL_443085|2020-04-12
CADPH218	29	seqid|33457045	69.19	0.01	16	16	15.6	15.6	Coronaviridae	Severe acute respiratory syndrome-related coronavirus	vipr-gisaid_35417 hCoV-19/England/BRIS-13120F/2020|EPI_ISL_467712|2020-05-21
CADPH218	30	seqid|33456775	87.53	0.01	20	20	19.8	19.8	Coronaviridae	Severe acute respiratory syndrome-related coronavirus	vipr-gisaid_35118 hCoV-19/England/EXET-13512C/2020|EPI_ISL_457034|2020-04-06
CADPH218	31	seqid|33451322	73.57	0.01	17	17	16.8	16.8	Coronaviridae	Severe acute respiratory syndrome-related coronavirus	vipr-gisaid_28897 hCoV-19/USA/WA-UW93/2020|EPI_ISL_416449|2020-03-11
CADPH218	32	seqid|33457013	83.31	0.01	19	19	18.6	18.6	Coronaviridae	Severe acute respiratory syndrome-related coronavirus	vipr-gisaid_35380 hCoV-19/Hangzhou/ZJU-01/2020|EPI_ISL_415709|2020-01-25
CADPH218	33	seqid|33461709	74.49	0.01	17	17	16.6	16.6	Coronaviridae	Severe acute respiratory syndrome-related coronavirus	vipr-gisaid_40730 hCoV-19/Senegal/119/2020|EPI_ISL_418215|2020-03-12
CADPH218	34	seqid|33454269	55.76	0	13	13	12.6	12.6	Coronaviridae	Severe acute respiratory syndrome-related coronavirus	vipr-gisaid_32270 hCoV-19/Portugal/PT0126/2020|EPI_ISL_453842|2020-03-26
CADPH218	35	seqid|33452180	71.77	0	17	17	16.5	16.5	Coronaviridae	Severe acute respiratory syndrome-related coronavirus	vipr-gisaid_29881 hCoV-19/Chile/Santiago_42/2020|EPI_ISL_445321|2020-03-17
CADPH218	36	seqid|33425182	65.9	0	15	15	14.8	14.8	Coronaviridae	Severe acute respiratory syndrome-related coronavirus	MT520468.1 Severe acute respiratory syndrome coronavirus 2 isolate SARS-CoV-2/human/USA/MA_MGH_00617/2020 ORF1ab polyprotein (ORF1ab), ORF1a polyprotein (ORF1ab), surface glycoprotein (S), ORF3a protein (ORF3a), envelope protein (E), membrane glycoprotein (M), ORF6 protein (ORF6), ORF7a protein (ORF7a), ORF7b (ORF7b), ORF8 protein (ORF8), nucleocapsid phosphoprotein (N), and ORF10 protein (ORF10)…
CADPH218	37	seqid|33434632	70.67	0	16	16	15.6	15.6	Coronaviridae	Severe acute respiratory syndrome-related coronavirus	vipr-gisaid_9888 hCoV-19/England/BRIS-122C21/2020|EPI_ISL_440730|2020-04-02
CADPH218	38	seqid|33436196	76.26	0	18	18	17.4	17.4	Coronaviridae	Severe acute respiratory syndrome-related coronavirus	vipr-gisaid_11659 hCoV-19/China/IQTC02/2020|EPI_ISL_412967|2020-01-29
CADPH218	39	seqid|33434635	51.13	0	12	12	11.9	11.9	Coronaviridae	Severe acute respiratory syndrome-related coronavirus	vipr-gisaid_9892 hCoV-19/Malaysia/IMR_WC2423/2020|EPI_ISL_459953|2020-03-16
CADPH218	40	seqid|33431348	75.81	0	17	17	16.7	16.7	Coronaviridae	Severe acute respiratory syndrome-related coronavirus	vipr-gisaid_6172 hCoV-19/USA/NY-PV09408/2020|EPI_ISL_450088|2020-03-11
CADPH218	41	seqid|33451483	85.77	0	20	20	19.6	19.6	Coronaviridae	Severe acute respiratory syndrome-related coronavirus	vipr-gisaid_29081 hCoV-19/Bangladesh/BARJ_CVASU_CTG_506/2020|EPI_ISL_450342|2020-05-08
CADPH218	42	seqid|33456146	86.73	0	20	20	19.6	19.6	Coronaviridae	Severe acute respiratory syndrome-related coronavirus	vipr-gisaid_34403 hCoV-19/USA/WA-S727/2020|EPI_ISL_449897|2020-04-10
CADPH218	43	seqid|33424801	45.81	0	11	11	10.7	10.7	Coronaviridae	Severe acute respiratory syndrome-related coronavirus	MT509696.1 Severe acute respiratory syndrome coronavirus 2 isolate SARS-CoV-2/human/USA/MI-MDHHS-SC20350/2020 ORF1ab polyprotein (ORF1ab), ORF1a polyprotein (ORF1ab), surface glycoprotein (S), ORF3a protein (ORF3a), envelope protein (E), membrane glycoprotein (M), and ORF6 protein (ORF6) genes, complete cds; ORF7a protein (ORF7a) and ORF7b (ORF7b) genes, partial cds; and ORF8 protein (ORF8), nucl…
CADPH218	44	seqid|33444035	64.6	0	15	15	14.5	14.5	Coronaviridae	Severe acute respiratory syndrome-related coronavirus	vipr-gisaid_20624 hCoV-19/USA/WA-UW-1690/2020|EPI_ISL_424216|2020-03-19
CADPH218	45	seqid|33462450	54.54	0	12	12	12	12	Coronaviridae	Pangolin coronavirus	vipr-gisaid_6517 hCoV-19/pangolin/Guangdong/1/2019|EPI_ISL_410721|2019
CADPH218	46	seqid|33430788	84.62	0	20	20	19.8	19.8	Coronaviridae	Severe acute respiratory syndrome-related coronavirus	vipr-gisaid_5544 hCoV-19/Canada/ON_PHL7512/2020|EPI_ISL_418379|2020-03-13
CADPH218	47	seqid|33436218	78.91	0	18	18	17.7	17.7	Coronaviridae	Severe acute respiratory syndrome-related coronavirus	vipr-gisaid_11684 hCoV-19/Malaysia/IMR_WC1177/2020|EPI_ISL_430439|2020-03-05
CADPH218	48	seqid|33428628	69.75	0	16	16	15.5	15.5	Coronaviridae	Severe acute respiratory syndrome-related coronavirus	vipr-gisaid_3088 hCoV-19/Brazil/RJ-1702/2020|EPI_ISL_456087|2020-04-08
CADPH218	49	seqid|33446319	56.95	0	13	13	13	13	Coronaviridae	Severe acute respiratory syndrome-related coronavirus	vipr-gisaid_23207 hCoV-19/Wales/PHWC-29229/2020|EPI_ISL_445497|2020-04-02
CADPH218	50	seqid|33449995	86.73	0	20	20	19.6	19.6	Coronaviridae	Severe acute respiratory syndrome-related coronavirus	vipr-gisaid_27376 hCoV-19/Romania/284489/2020|EPI_ISL_455470|2020-05-14
CADPH218	51	seqid|33439981	50.17	0	12	12	12	12	Coronaviridae	Severe acute respiratory syndrome-related coronavirus	vipr-gisaid_15959 hCoV-19/Spain/Madrid_H2_16/2020|EPI_ISL_417952|2020-03-09
CADPH218	52	seqid|33421880	42.05	0	10	10	9.9	9.9	Coronaviridae	Severe acute respiratory syndrome-related coronavirus	MT345864.1 Severe acute respiratory syndrome coronavirus 2 isolate SARS-CoV-2/human/USA/ID-UW-2195/2020 ORF1ab polyprotein (ORF1ab) and ORF1a polyprotein (ORF1ab) genes, partial cds; and surface glycoprotein (S), ORF3a protein (ORF3a), envelope protein (E), membrane glycoprotein (M), ORF6 protein (ORF6), ORF7a protein (ORF7a), ORF7b (ORF7b), ORF8 protein (ORF8), nucleocapsid phosphoprotein (N), a…
CADPH218	53	seqid|33452376	49.13	0	11	11	11	11	Coronaviridae	Severe acute respiratory syndrome-related coronavirus	vipr-gisaid_30102 hCoV-19/Italy/UniMI02/2020|EPI_ISL_417446|2020-02-24
CADPH218	54	seqid|33443640	74.84	0	17	17	16.6	16.6	Coronaviridae	Severe acute respiratory syndrome-related coronavirus	vipr-gisaid_20168 hCoV-19/Italy/IZSPB_1259/2020|EPI_ISL_451962|2020-03-20
CADPH218	55	seqid|33421006	61.84	0	15	15	14.8	14.8	Coronaviridae	Severe acute respiratory syndrome-related coronavirus	MT163721.1 Severe acute respiratory syndrome coronavirus 2 isolate SARS-CoV-2/human/USA/WA9-UW6/2020, partial genome
CADPH218	56	seqid|33442975	86.73	0	20	20	19.6	19.6	Coronaviridae	Severe acute respiratory syndrome-related coronavirus	vipr-gisaid_19404 hCoV-19/Taiwan/TSGH-32/2020|EPI_ISL_447591|2020-03-20
CADPH218	57	seqid|33421826	64.35	0	15	15	14.8	14.8	Coronaviridae	Severe acute respiratory syndrome-related coronavirus	MT345810.1 Severe acute respiratory syndrome coronavirus 2 isolate SARS-CoV-2/human/USA/WA-UW-2086/2020 ORF1ab polyprotein (ORF1ab) and ORF1a polyprotein (ORF1ab) genes, partial cds; and surface glycoprotein (S), ORF3a protein (ORF3a), envelope protein (E), membrane glycoprotein (M), ORF6 protein (ORF6), ORF7a protein (ORF7a), ORF7b (ORF7b), ORF8 protein (ORF8), nucleocapsid phosphoprotein (N), a…
CADPH218	58	seqid|33456814	74.27	0	17	17	16.6	16.6	Coronaviridae	Severe acute respiratory syndrome-related coronavirus	vipr-gisaid_35162 hCoV-19/England/NORW-E995D/2020|EPI_ISL_461838|2020-04-29
CADPH218	59	seqid|33421083	86.73	0	20	20	19.6	19.6	Coronaviridae	Severe acute respiratory syndrome-related coronavirus	MT252688.1 Severe acute respiratory syndrome coronavirus 2 isolate SARS-CoV-2/human/USA/WA-UW89/2020, complete genome
CADPH218	60	seqid|33431345	65.73	0	15	15	14.7	14.7	Coronaviridae	Severe acute respiratory syndrome-related coronavirus	vipr-gisaid_6168 hCoV-19/Scotland/CVR3483/2020|EPI_ISL_456875|2020-05-12
CADPH218	61	seqid|33426844	60.95	0	14	14	13.6	13.6	Coronaviridae	Severe acute respiratory syndrome-related coronavirus	vipr-gisaid_1091 hCoV-19/USA/AZ-ASU2923/2020|EPI_ISL_424669|2020-03-16
CADPH218	62	seqid|33448690	86.74	0	20	20	19.6	19.6	Coronaviridae	Severe acute respiratory syndrome-related coronavirus	vipr-gisaid_25908 hCoV-19/Latvia/019/2020|EPI_ISL_450519|2020-04-14
CADPH218	63	seqid|33439808	86.73	0	20	20	19.6	19.6	Coronaviridae	Severe acute respiratory syndrome-related coronavirus	vipr-gisaid_15764 hCoV-19/USA/WA-S300/2020|EPI_ISL_430154|2020-03-25
CADPH218	64	seqid|33456356	57.75	0	13	13	12.6	12.6	Coronaviridae	Severe acute respiratory syndrome-related coronavirus	vipr-gisaid_34635 hCoV-19/England/BRIS-12268D/2020|EPI_ISL_440680|2020-04-05
CADPH218	65	seqid|33421723	52.81	0	12	12	11.5	11.5	Coronaviridae	Severe acute respiratory syndrome-related coronavirus	MT326176.1 Severe acute respiratory syndrome coronavirus 2 isolate SARS-CoV-2/human/USA/WA-UW-1638/2020 ORF1ab polyprotein (ORF1ab) and ORF1a polyprotein (ORF1ab) genes, partial cds; surface glycoprotein (S) and ORF3a protein (ORF3a) genes, complete cds; envelope protein (E) gene, partial cds; and membrane glycoprotein (M), ORF6 protein (ORF6), ORF7a protein (ORF7a), ORF7b (ORF7b), ORF8 protein (…
CADPH218	66	seqid|33462446	72.11	0	17	17	16.1	16.1	Coronaviridae	unassigned	vipr-gisaid_16066 hCoV-19/env/Beijing/BJ2456/2020|EPI_ISL_430745|2020-03-14
CADPH218	67	seqid|33434164	63.66	0	15	15	15	15	Coronaviridae	Severe acute respiratory syndrome-related coronavirus	vipr-gisaid_9353 hCoV-19/USA/CA-CZB-1240/2020|EPI_ISL_454660|2020-04-14
CADPH218	68	seqid|33451533	57.75	0	13	13	12.6	12.6	Coronaviridae	Severe acute respiratory syndrome-related coronavirus	vipr-gisaid_29140 hCoV-19/England/CAMB-78EAF/2020|EPI_ISL_440594|2020-04-02
CADPH218	69	seqid|33430646	41.31	0	10	10	9.9	9.9	Coronaviridae	Severe acute respiratory syndrome-related coronavirus	vipr-gisaid_5383 hCoV-19/USA/OH-OSUP0019/2020|EPI_ISL_427291|2020-03-31
CADPH218	70	seqid|33445654	46.05	0	11	11	10.9	10.9	Coronaviridae	Severe acute respiratory syndrome-related coronavirus	vipr-gisaid_22449 hCoV-19/Mongolia/3989/2020|EPI_ISL_467665|2020-03-25
CADPH218	71	seqid|33430748	79.21	0	18	18	17.6	17.6	Coronaviridae	Severe acute respiratory syndrome-related coronavirus	vipr-gisaid_5494 hCoV-19/USA/NY-PV09359/2020|EPI_ISL_450047|2020-03-16
CADPH219	0	seqid|33421257	111.23	111.23	26	26	25.6	25.6	Coronaviridae	Severe acute respiratory syndrome-related coronavirus	MT262993.1 Severe acute respiratory syndrome coronavirus 2 isolate SARS-Cov-2/human/PAK/Manga1/2020, complete genome
CADPH219	1	seqid|33420988	108.87	86.95	25	25	24.5	24.5	Coronaviridae	Severe acute respiratory syndrome-related coronavirus	MT079844.1 Severe acute respiratory syndrome coronavirus 2 isolate SARS-CoV-2/human/CHN/WHUHnCoV002/2020, complete genome
CADPH219	2	seqid|33441895	84.09	69.78	20	20	19.4	19.4	Coronaviridae	Severe acute respiratory syndrome-related coronavirus	vipr-gisaid_18176 hCoV-19/Canada/ON_MU-S218/2020|EPI_ISL_463974|2020-03-26
CADPH219	3	seqid|33429331	45.86	45.86	11	11	10.9	10.9	Coronaviridae	Severe acute respiratory syndrome-related coronavirus	vipr-gisaid_3895 hCoV-19/Canada/ON_MU-S305/2020|EPI_ISL_463978|2020-03-28
CADPH219	4	seqid|33421618	48.48	33.54	11	11	11	11	Coronaviridae	Severe acute respiratory syndrome-related coronavirus	MT326071.1 Severe acute respiratory syndrome coronavirus 2 isolate SARS-CoV-2/human/USA/ID-UW-1938/2020, complete genome
CADPH219	5	seqid|33450099	63.86	25.64	15	15	14.5	14.5	Coronaviridae	Severe acute respiratory syndrome-related coronavirus	vipr-gisaid_27495 hCoV-19/Portugal/PT0351/2020|EPI_ISL_454067|2020-03-18
CADPH219	6	seqid|33421207	57.74	12.39	14	14	13.7	13.7	Coronaviridae	Severe acute respiratory syndrome-related coronavirus	MT259242.1 Severe acute respiratory syndrome coronavirus 2 isolate SARS-CoV-2/human/USA/CT-UW250/2020, partial genome
CADPH219	7	seqid|33446272	80.71	10.04	18	18	17.6	17.6	Coronaviridae	Severe acute respiratory syndrome-related coronavirus	vipr-gisaid_23153 hCoV-19/England/CAMB-72E2D/2020|EPI_ISL_439968|2020-03-20
CADPH219	8	seqid|33461067	55.23	8.92	13	13	12.9	12.9	Coronaviridae	Severe acute respiratory syndrome-related coronavirus	vipr-gisaid_40012 hCoV-19/Chile/Punta_Arenas_10/2020|EPI_ISL_445291|2020-03-21
CADPH219	9	seqid|33455527	87.72	8.47	20	20	19.7	19.7	Coronaviridae	Severe acute respiratory syndrome-related coronavirus	vipr-gisaid_33705 hCoV-19/Chile/Santiago_74/2020|EPI_ISL_445370|2020-04-05
CADPH219	10	seqid|33462443	79.21	4.67	19	19	18.8	18.8	Coronaviridae	Severe acute respiratory syndrome-related coronavirus	vipr-gisaid_4197 hCoV-19/bat/Yunnan/RaTG13/2013|EPI_ISL_402131|2013-07-24
CADPH219	11	seqid|33444985	54.98	4.5	13	13	12.9	12.9	Coronaviridae	Severe acute respiratory syndrome-related coronavirus	vipr-gisaid_21691 hCoV-19/Morocco/OUA677-19/2020|EPI_ISL_451400|2020-04-23
CADPH219	12	seqid|33424327	64.61	4.36	15	15	14.9	14.9	Coronaviridae	Severe acute respiratory syndrome-related coronavirus	MT477854.1 Severe acute respiratory syndrome coronavirus 2 isolate SARS-CoV-2/human/USA/AK122/2020, complete genome
CADPH219	13	seqid|33435716	48.97	4.33	11	11	11	11	Coronaviridae	Severe acute respiratory syndrome-related coronavirus	vipr-gisaid_11118 hCoV-19/Saudi Arabia/KAUST-Makkah165/2020|EPI_ISL_437478|2020-04-09
CADPH219	14	seqid|33440665	58.05	4.33	13	13	12.6	12.6	Coronaviridae	Severe acute respiratory syndrome-related coronavirus	vipr-gisaid_16767 hCoV-19/England/CAMB-1AE22B/2020|EPI_ISL_459474|2020-04-27
CADPH219	15	seqid|33435935	69.84	3.99	16	16	15.7	15.7	Coronaviridae	Severe acute respiratory syndrome-related coronavirus	vipr-gisaid_11362 hCoV-19/USA/CA-SR007/2020|EPI_ISL_429990|2020-03-21
CADPH219	16	seqid|33443624	79.72	3.95	19	19	18.8	18.8	Coronaviridae	Severe acute respiratory syndrome-related coronavirus	vipr-gisaid_20151 hCoV-19/Sichuan/SC-NC-071/2020|EPI_ISL_451330|2020-01-29
CADPH219	17	seqid|33436941	62.88	3.89	15	15	14.7	14.7	Coronaviridae	Severe acute respiratory syndrome-related coronavirus	vipr-gisaid_12500 hCoV-19/Spain/COV002032/2020|EPI_ISL_452390|2020-03-17
CADPH219	18	seqid|33421671	83.43	0.19	19	19	18.6	18.6	Coronaviridae	Severe acute respiratory syndrome-related coronavirus	MT326124.1 Severe acute respiratory syndrome coronavirus 2 isolate SARS-CoV-2/human/USA/WA-UW-1672/2020, complete genome
CADPH219	19	seqid|33438834	82.27	0.1	19	19	18.5	18.5	Coronaviridae	Severe acute respiratory syndrome-related coronavirus	vipr-gisaid_14648 hCoV-19/England/20146061904/2020|EPI_ISL_421987|2020-03-31
CADPH219	20	seqid|33458072	70.2	0.1	16	16	15.8	15.8	Coronaviridae	Severe acute respiratory syndrome-related coronavirus	vipr-gisaid_36608 hCoV-19/USA/WA-S586/2020|EPI_ISL_434346|2020-03-31
CADPH219	21	seqid|33449231	69.81	0.06	16	16	15.6	15.6	Coronaviridae	Severe acute respiratory syndrome-related coronavirus	vipr-gisaid_26520 hCoV-19/USA/MN-MDH-145/2020|EPI_ISL_427284|2020-03-22
CADPH219	22	seqid|33451076	69.45	0.04	16	16	15.6	15.6	Coronaviridae	Severe acute respiratory syndrome-related coronavirus	vipr-gisaid_28614 hCoV-19/Switzerland/130014/2020|EPI_ISL_467008|2020-05-07
CADPH219	23	seqid|33434110	32.32	0.04	8	8	8	8	Coronaviridae	Severe acute respiratory syndrome-related coronavirus	vipr-gisaid_9291 hCoV-19/DRC/2128/2020|EPI_ISL_435167|2020-04-13
CADPH219	24	seqid|33422252	46.61	0.03	11	11	11	11	Coronaviridae	Severe acute respiratory syndrome-related coronavirus	MT372483.1 Severe acute respiratory syndrome coronavirus 2 isolate SARS-CoV-2/human/MYS/186197/2020 ORF1ab polyprotein (ORF1ab) and ORF1a polyprotein (ORF1ab) genes, partial cds; and surface glycoprotein (S), ORF3a protein (ORF3a), envelope protein (E), membrane glycoprotein (M), ORF6 protein (ORF6), ORF7a protein (ORF7a), ORF7b (ORF7b), ORF8 protein (ORF8), nucleocapsid phosphoprotein (N), and O…
CADPH219	25	seqid|33452434	48.62	0.02	11	11	10.8	10.8	Coronaviridae	Severe acute respiratory syndrome-related coronavirus	vipr-gisaid_30171 hCoV-19/England/CAMB-81CC7/2020|EPI_ISL_443085|2020-04-12
CADPH219	26	seqid|33438491	74.29	0.01	17	17	16.6	16.6	Coronaviridae	Severe acute respiratory syndrome-related coronavirus	vipr-gisaid_14271 hCoV-19/England/NOTT-10F2FB/2020|EPI_ISL_432990|2020-04-01
CADPH219	27	seqid|33457045	69.19	0.01	16	16	15.6	15.6	Coronaviridae	Severe acute respiratory syndrome-related coronavirus	vipr-gisaid_35417 hCoV-19/England/BRIS-13120F/2020|EPI_ISL_467712|2020-05-21
CADPH219	28	seqid|33456775	87.53	0.01	20	20	19.8	19.8	Coronaviridae	Severe acute respiratory syndrome-related coronavirus	vipr-gisaid_35118 hCoV-19/England/EXET-13512C/2020|EPI_ISL_457034|2020-04-06
CADPH219	29	seqid|33451322	73.57	0.01	17	17	16.8	16.8	Coronaviridae	Severe acute respiratory syndrome-related coronavirus	vipr-gisaid_28897 hCoV-19/USA/WA-UW93/2020|EPI_ISL_416449|2020-03-11
CADPH219	30	seqid|33457013	83.31	0.01	19	19	18.6	18.6	Coronaviridae	Severe acute respiratory syndrome-related coronavirus	vipr-gisaid_35380 hCoV-19/Hangzhou/ZJU-01/2020|EPI_ISL_415709|2020-01-25
CADPH219	31	seqid|33461709	74.49	0.01	17	17	16.6	16.6	Coronaviridae	Severe acute respiratory syndrome-related coronavirus	vipr-gisaid_40730 hCoV-19/Senegal/119/2020|EPI_ISL_418215|2020-03-12
CADPH219	32	seqid|33454269	55.76	0	13	13	12.6	12.6	Coronaviridae	Severe acute respiratory syndrome-related coronavirus	vipr-gisaid_32270 hCoV-19/Portugal/PT0126/2020|EPI_ISL_453842|2020-03-26
CADPH219	33	seqid|33452180	71.77	0	17	17	16.5	16.5	Coronaviridae	Severe acute respiratory syndrome-related coronavirus	vipr-gisaid_29881 hCoV-19/Chile/Santiago_42/2020|EPI_ISL_445321|2020-03-17
CADPH219	34	seqid|33425182	65.9	0	15	15	14.8	14.8	Coronaviridae	Severe acute respiratory syndrome-related coronavirus	MT520468.1 Severe acute respiratory syndrome coronavirus 2 isolate SARS-CoV-2/human/USA/MA_MGH_00617/2020 ORF1ab polyprotein (ORF1ab), ORF1a polyprotein (ORF1ab), surface glycoprotein (S), ORF3a protein (ORF3a), envelope protein (E), membrane glycoprotein (M), ORF6 protein (ORF6), ORF7a protein (ORF7a), ORF7b (ORF7b), ORF8 protein (ORF8), nucleocapsid phosphoprotein (N), and ORF10 protein (ORF10)…
CADPH219	35	seqid|33434632	70.67	0	16	16	15.6	15.6	Coronaviridae	Severe acute respiratory syndrome-related coronavirus	vipr-gisaid_9888 hCoV-19/England/BRIS-122C21/2020|EPI_ISL_440730|2020-04-02
CADPH219	36	seqid|33436196	76.26	0	18	18	17.4	17.4	Coronaviridae	Severe acute respiratory syndrome-related coronavirus	vipr-gisaid_11659 hCoV-19/China/IQTC02/2020|EPI_ISL_412967|2020-01-29
CADPH219	37	seqid|33434635	51.13	0	12	12	11.9	11.9	Coronaviridae	Severe acute respiratory syndrome-related coronavirus	vipr-gisaid_9892 hCoV-19/Malaysia/IMR_WC2423/2020|EPI_ISL_459953|2020-03-16
CADPH219	38	seqid|33431348	75.81	0	17	17	16.7	16.7	Coronaviridae	Severe acute respiratory syndrome-related coronavirus	vipr-gisaid_6172 hCoV-19/USA/NY-PV09408/2020|EPI_ISL_450088|2020-03-11
CADPH219	39	seqid|33451483	85.77	0	20	20	19.6	19.6	Coronaviridae	Severe acute respiratory syndrome-related coronavirus	vipr-gisaid_29081 hCoV-19/Bangladesh/BARJ_CVASU_CTG_506/2020|EPI_ISL_450342|2020-05-08
CADPH219	40	seqid|33456146	86.73	0	20	20	19.6	19.6	Coronaviridae	Severe acute respiratory syndrome-related coronavirus	vipr-gisaid_34403 hCoV-19/USA/WA-S727/2020|EPI_ISL_449897|2020-04-10
CADPH219	41	seqid|33424801	45.81	0	11	11	10.7	10.7	Coronaviridae	Severe acute respiratory syndrome-related coronavirus	MT509696.1 Severe acute respiratory syndrome coronavirus 2 isolate SARS-CoV-2/human/USA/MI-MDHHS-SC20350/2020 ORF1ab polyprotein (ORF1ab), ORF1a polyprotein (ORF1ab), surface glycoprotein (S), ORF3a protein (ORF3a), envelope protein (E), membrane glycoprotein (M), and ORF6 protein (ORF6) genes, complete cds; ORF7a protein (ORF7a) and ORF7b (ORF7b) genes, partial cds; and ORF8 protein (ORF8), nucl…
CADPH219	42	seqid|33444035	64.6	0	15	15	14.5	14.5	Coronaviridae	Severe acute respiratory syndrome-related coronavirus	vipr-gisaid_20624 hCoV-19/USA/WA-UW-1690/2020|EPI_ISL_424216|2020-03-19
CADPH219	43	seqid|33462450	54.54	0	12	12	12	12	Coronaviridae	Pangolin coronavirus	vipr-gisaid_6517 hCoV-19/pangolin/Guangdong/1/2019|EPI_ISL_410721|2019
CADPH219	44	seqid|33430788	84.62	0	20	20	19.8	19.8	Coronaviridae	Severe acute respiratory syndrome-related coronavirus	vipr-gisaid_5544 hCoV-19/Canada/ON_PHL7512/2020|EPI_ISL_418379|2020-03-13
CADPH219	45	seqid|33436218	78.91	0	18	18	17.7	17.7	Coronaviridae	Severe acute respiratory syndrome-related coronavirus	vipr-gisaid_11684 hCoV-19/Malaysia/IMR_WC1177/2020|EPI_ISL_430439|2020-03-05
CADPH219	46	seqid|33428628	69.75	0	16	16	15.5	15.5	Coronaviridae	Severe acute respiratory syndrome-related coronavirus	vipr-gisaid_3088 hCoV-19/Brazil/RJ-1702/2020|EPI_ISL_456087|2020-04-08
CADPH219	47	seqid|33446319	56.95	0	13	13	13	13	Coronaviridae	Severe acute respiratory syndrome-related coronavirus	vipr-gisaid_23207 hCoV-19/Wales/PHWC-29229/2020|EPI_ISL_445497|2020-04-02
CADPH219	48	seqid|33449995	86.73	0	20	20	19.6	19.6	Coronaviridae	Severe acute respiratory syndrome-related coronavirus	vipr-gisaid_27376 hCoV-19/Romania/284489/2020|EPI_ISL_455470|2020-05-14
CADPH219	49	seqid|33439981	50.17	0	12	12	12	12	Coronaviridae	Severe acute respiratory syndrome-related coronavirus	vipr-gisaid_15959 hCoV-19/Spain/Madrid_H2_16/2020|EPI_ISL_417952|2020-03-09
CADPH219	50	seqid|33421880	42.05	0	10	10	9.9	9.9	Coronaviridae	Severe acute respiratory syndrome-related coronavirus	MT345864.1 Severe acute respiratory syndrome coronavirus 2 isolate SARS-CoV-2/human/USA/ID-UW-2195/2020 ORF1ab polyprotein (ORF1ab) and ORF1a polyprotein (ORF1ab) genes, partial cds; and surface glycoprotein (S), ORF3a protein (ORF3a), envelope protein (E), membrane glycoprotein (M), ORF6 protein (ORF6), ORF7a protein (ORF7a), ORF7b (ORF7b), ORF8 protein (ORF8), nucleocapsid phosphoprotein (N), a…
CADPH219	51	seqid|33452376	49.13	0	11	11	11	11	Coronaviridae	Severe acute respiratory syndrome-related coronavirus	vipr-gisaid_30102 hCoV-19/Italy/UniMI02/2020|EPI_ISL_417446|2020-02-24
CADPH219	52	seqid|33443640	74.84	0	17	17	16.6	16.6	Coronaviridae	Severe acute respiratory syndrome-related coronavirus	vipr-gisaid_20168 hCoV-19/Italy/IZSPB_1259/2020|EPI_ISL_451962|2020-03-20
CADPH219	53	seqid|33421006	61.84	0	15	15	14.8	14.8	Coronaviridae	Severe acute respiratory syndrome-related coronavirus	MT163721.1 Severe acute respiratory syndrome coronavirus 2 isolate SARS-CoV-2/human/USA/WA9-UW6/2020, partial genome
CADPH219	54	seqid|33442975	86.73	0	20	20	19.6	19.6	Coronaviridae	Severe acute respiratory syndrome-related coronavirus	vipr-gisaid_19404 hCoV-19/Taiwan/TSGH-32/2020|EPI_ISL_447591|2020-03-20
CADPH219	55	seqid|33421826	64.35	0	15	15	14.8	14.8	Coronaviridae	Severe acute respiratory syndrome-related coronavirus	MT345810.1 Severe acute respiratory syndrome coronavirus 2 isolate SARS-CoV-2/human/USA/WA-UW-2086/2020 ORF1ab polyprotein (ORF1ab) and ORF1a polyprotein (ORF1ab) genes, partial cds; and surface glycoprotein (S), ORF3a protein (ORF3a), envelope protein (E), membrane glycoprotein (M), ORF6 protein (ORF6), ORF7a protein (ORF7a), ORF7b (ORF7b), ORF8 protein (ORF8), nucleocapsid phosphoprotein (N), a…
CADPH219	56	seqid|33456814	74.27	0	17	17	16.6	16.6	Coronaviridae	Severe acute respiratory syndrome-related coronavirus	vipr-gisaid_35162 hCoV-19/England/NORW-E995D/2020|EPI_ISL_461838|2020-04-29
CADPH219	57	seqid|33421083	86.73	0	20	20	19.6	19.6	Coronaviridae	Severe acute respiratory syndrome-related coronavirus	MT252688.1 Severe acute respiratory syndrome coronavirus 2 isolate SARS-CoV-2/human/USA/WA-UW89/2020, complete genome
CADPH219	58	seqid|33431345	65.73	0	15	15	14.7	14.7	Coronaviridae	Severe acute respiratory syndrome-related coronavirus	vipr-gisaid_6168 hCoV-19/Scotland/CVR3483/2020|EPI_ISL_456875|2020-05-12
CADPH219	59	seqid|33426844	60.95	0	14	14	13.6	13.6	Coronaviridae	Severe acute respiratory syndrome-related coronavirus	vipr-gisaid_1091 hCoV-19/USA/AZ-ASU2923/2020|EPI_ISL_424669|2020-03-16
CADPH219	60	seqid|33448690	86.74	0	20	20	19.6	19.6	Coronaviridae	Severe acute respiratory syndrome-related coronavirus	vipr-gisaid_25908 hCoV-19/Latvia/019/2020|EPI_ISL_450519|2020-04-14
CADPH219	61	seqid|33439808	86.73	0	20	20	19.6	19.6	Coronaviridae	Severe acute respiratory syndrome-related coronavirus	vipr-gisaid_15764 hCoV-19/USA/WA-S300/2020|EPI_ISL_430154|2020-03-25
CADPH219	62	seqid|33456356	57.75	0	13	13	12.6	12.6	Coronaviridae	Severe acute respiratory syndrome-related coronavirus	vipr-gisaid_34635 hCoV-19/England/BRIS-12268D/2020|EPI_ISL_440680|2020-04-05
CADPH219	63	seqid|33421723	52.81	0	12	12	11.5	11.5	Coronaviridae	Severe acute respiratory syndrome-related coronavirus	MT326176.1 Severe acute respiratory syndrome coronavirus 2 isolate SARS-CoV-2/human/USA/WA-UW-1638/2020 ORF1ab polyprotein (ORF1ab) and ORF1a polyprotein (ORF1ab) genes, partial cds; surface glycoprotein (S) and ORF3a protein (ORF3a) genes, complete cds; envelope protein (E) gene, partial cds; and membrane glycoprotein (M), ORF6 protein (ORF6), ORF7a protein (ORF7a), ORF7b (ORF7b), ORF8 protein (…
CADPH219	64	seqid|33462446	72.11	0	17	17	16.1	16.1	Coronaviridae	unassigned	vipr-gisaid_16066 hCoV-19/env/Beijing/BJ2456/2020|EPI_ISL_430745|2020-03-14
CADPH219	65	seqid|33434164	63.66	0	15	15	15	15	Coronaviridae	Severe acute respiratory syndrome-related coronavirus	vipr-gisaid_9353 hCoV-19/USA/CA-CZB-1240/2020|EPI_ISL_454660|2020-04-14
CADPH219	66	seqid|33451533	57.75	0	13	13	12.6	12.6	Coronaviridae	Severe acute respiratory syndrome-related coronavirus	vipr-gisaid_29140 hCoV-19/England/CAMB-78EAF/2020|EPI_ISL_440594|2020-04-02
CADPH219	67	seqid|33430646	41.31	0	10	10	9.9	9.9	Coronaviridae	Severe acute respiratory syndrome-related coronavirus	vipr-gisaid_5383 hCoV-19/USA/OH-OSUP0019/2020|EPI_ISL_427291|2020-03-31
CADPH219	68	seqid|33445654	46.05	0	11	11	10.9	10.9	Coronaviridae	Severe acute respiratory syndrome-related coronavirus	vipr-gisaid_22449 hCoV-19/Mongolia/3989/2020|EPI_ISL_467665|2020-03-25
CADPH219	69	seqid|33430748	79.21	0	18	18	17.6	17.6	Coronaviridae	Severe acute respiratory syndrome-related coronavirus	vipr-gisaid_5494 hCoV-19/USA/NY-PV09359/2020|EPI_ISL_450047|2020-03-16
VA2	0	draft|8213769	94.43	94.43	18	15	16.8	14	Morganellaceae	Proteus mirabilis	1 Proteus mirabilis strain 418_PMIR
VA2	1	draft|7932295	66.67	56.16	14	12	13	11.2	Morganellaceae	Morganella morganii	1 Providencia alcalifaciens PAL-2 ctgN
VA2	2	seqid|17127626	85.31	33.99	15	12	14.1	11.4	Morganellaceae	Proteus mirabilis	NZ_CP026044.1 Proteus mirabilis strain FDAARGOS_60 chromosome, complete genome
VA2	3	draft|18025502	62.58	25.96	11	10	10.3	9.4	Morganellaceae	Proteus sp. CD3	1 Cosenzaea myxofaciens ATCC 19692 Sequence00
VA2	4	draft|7923943	46.66	18.83	9	9	8.9	8.9	Morganellaceae	Proteus mirabilis	1 Proteus mirabilis strain NLAE-zl-C285, whole genome shotgun sequence
VA2	5	draft|14948218	35.6	12.74	10	8	9.2	7.3	Erwiniaceae	Pantoea septica	1 Phaseolibacter flectens ATCC 12775 L871DRAFT_scaffold000
VA2	6	seqid|7593098	54.47	11.25	13	11	12.2	10.6	Morganellaceae	Proteus mirabilis	NC_010554.1 Proteus mirabilis strain HI4320, complete genome
VA2	7	seqid|16275577	70.48	6.64	13	12	12.6	11.7	Morganellaceae	Proteus mirabilis	NC_022000.1 Proteus mirabilis BB2000, complete genome
VA2	8	draft|17939720	36.13	4.32	11	8	10.4	7.8	Morganellaceae	Xenorhabdus sp. GDc328	1 Xenorhabdus budapestensis strain DSM 16342 Xbud_
VA2	9	seqid|7669004	79.04	3.54	12	10	11.3	9.4	Morganellaceae	Providencia rettgeri	NZ_CM001774.1 Providencia rettgeri Dmel1 chromosome, whole genome shotgun sequence
VA2	10	draft|13128348	49.44	3	11	10	10.3	9.4	Morganellaceae	Proteus mirabilis	1 Proteus mirabilis strain 25933 GTA Cont0
VA2	11	draft|9735873	73.28	1.72	11	10	10.5	9.5	Morganellaceae	Proteus mirabilis	1 Proteus mirabilis PR03 PR03_contig_
VA2	12	draft|7824958	81.96	0	11	11	10.8	10.8	Morganellaceae	Proteus mirabilis	1 Proteus mirabilis strain 51_PMIR
VA4	0	draft|2103198	65.16	65.16	21	17	20.8	16.8	Leuconostocaceae	Weissella halotolerans	1| Leuconostoc inhae KCTC 3774 contig00
VA4	1	draft|10065707	51.26	41.42	28	20	27.9	20	Leuconostocaceae	Oenococcus oeni	1 Leuconostoc citreum LBAE C10, whole genome shotgun sequence
VA4	2	seqid|17978957	36.81	36.81	10	9	9.9	9	Leuconostocaceae	Leuconostoc lactis	NZ_CP042422.1 Leuconostoc lactis strain CBA3622 plasmid unnamed2, complete sequence
VA4	3	seqid|7663438	27.92	27.92	11	9	10.9	8.9	Leuconostocaceae	Leuconostoc garlicum	NZ_CP016331.1 Leuconostoc garlicum strain KFRI01 plasmid unnamed2, complete sequence
VA4	4	seqid|17978947	36.72	18.11	13	11	13	11	Leuconostocaceae	Leuconostoc mesenteroides	NZ_CP042406.1 Leuconostoc mesenteroides strain CBA3628 plasmid unnamed2, complete sequence
VA4	5	seqid|7669843	38.21	13.62	10	8	9.8	8	Leuconostocaceae	Leuconostoc mesenteroides	NZ_CP014611.1 Leuconostoc mesenteroides subsp. jonggajibkimchii strain DRC1506 chromosome, complete genome
VA4	6	draft|8594843	33.69	5.9	9	8	8.7	7.7	Leuconostocaceae	Leuconostoc lactis	1 Leuconostoc lactis strain aa_0143 Scaffold_00
VA4	7	seqid|17978958	40.05	4.36	17	14	17	14	Leuconostocaceae	Leuconostoc lactis	NZ_CP042423.1 Leuconostoc lactis strain CBA3622 plasmid unnamed3
VA4	8	draft|12753399	21.21	3.67	13	8	12.6	8	Leuconostocaceae	Weissella cibaria	1 Weissella cibaria strain OF06-4 OF06-4.Scaf
VA4	9	seqid|7666180	29.07	1.48	9	8	9	8	Leuconostocaceae	Leuconostoc kimchii	NZ_CP037939.1 Leuconostoc kimchii strain NKJ218 chromosome, complete genome
CADPH181	0	draft|15225294	218.59	218.59	27	27	26.4	26.4	Prevotellaceae	Prevotella sp. P5-108	1 Prevotella sp. F0091 Scaffold
CADPH181	1	seqid|18156311	206.87	206.87	48	40	47.2	39.4	Streptococcaceae	Streptococcus pneumoniae	NC_014498.1 Streptococcus pneumoniae 670-6B, complete genome
CADPH181	2	draft|9831270	167.62	127.55	25	25	24	24	Prevotellaceae	Prevotella oris	1 Prevotella veroralis DSM 19559 = JCM 6290 strain DSM 19559 D464DRAFT_scaffold000
CADPH181	3	draft|9929701	115.18	101.52	22	18	20.9	17.4	Streptococcaceae	Streptococcus pneumoniae	1 Streptococcus salivarius PS4 contig00
CADPH181	4	draft|10380026	181.6	100.06	25	25	24.3	24.3	Prevotellaceae	Prevotella buccalis	1 Prevotella bivia DSM 20514 Prebiscaffold_
CADPH181	5	draft|18777639	75.48	75.48	15	14	14.9	14	Veillonellaceae	Veillonellaceae bacterium SB90	1 Veillonella sp. AF42-16 AF42-16.Scaf
CADPH181	6	draft|15080310	170.04	75.15	33	29	32	28.2	Prevotellaceae	Prevotella copri	1 Prevotella oris DSM 18711 = JCM 12252, whole genome shotgun sequence
CADPH181	7	draft|14317168	186.47	70.96	37	33	36.2	32.2	Streptococcaceae	Streptococcus pneumoniae	1 Streptococcus pneumoniae strain 2690STDY5561689, whole genome shotgun sequence
CADPH181	8	seqid|33421257	69.53	69.53	26	22	25.6	21.7	Coronaviridae	Severe acute respiratory syndrome-related coronavirus	MT262993.1 Severe acute respiratory syndrome coronavirus 2 isolate SARS-Cov-2/human/PAK/Manga1/2020, complete genome
CADPH181	9	draft|14328133	65.93	65.93	11	10	10.6	9.7	Atopobiaceae	Olsenella sp. GAM18	1 Atopobium parvulum DNF00906 contig
CADPH181	10	seqid|7662184	94.61	53.1	16	15	15.6	14.6	Prevotellaceae	Prevotella fusca	NZ_CP012074.1 Prevotella fusca JCM 17724 strain W1435 chromosome 1, complete sequence
CADPH181	11	seqid|17127452	163.99	47.37	34	31	33.3	30.4	Streptococcaceae	Streptococcus sp. oral taxon 431	NZ_CP014264.1 Streptococcus sp. oral taxon 431, complete genome
CADPH181	12	seqid|33429331	45.86	45.86	11	11	10.9	10.9	Coronaviridae	Severe acute respiratory syndrome-related coronavirus	vipr-gisaid_3895 hCoV-19/Canada/ON_MU-S305/2020|EPI_ISL_463978|2020-03-28
CADPH181	13	draft|12741216	129.73	45.18	19	19	18.3	18.3	Prevotellaceae	Prevotella timonensis	1 Prevotella nanceiensis DSM 19126 = JCM 15639, whole genome shotgun sequence
CADPH181	14	draft|11044577	69.2	45.16	14	14	13.8	13.8	Veillonellaceae	uncultured Dialister sp.	1 Veillonella sp. HPA0037 acArp-supercont1.
CADPH181	15	seqid|33421036	44.46	44.46	17	13	16.5	12.7	Coronaviridae	Severe acute respiratory syndrome-related coronavirus	MT246465.1 Severe acute respiratory syndrome coronavirus 2 isolate SARS-CoV-2/human/USA/WA-UW208/2020, partial genome
CADPH181	16	draft|9806551	144.93	41.65	18	18	17.6	17.6	Prevotellaceae	Prevotella sp. oral taxon 472	1 Prevotella bivia JCVIHMP010 contig00
CADPH181	17	draft|15023657	45.04	40.56	10	10	9.9	9.9	Mycoplasmataceae	Mycoplasma simbae	1 Mycoplasma opalescens ATCC 27921 T385DRAFT_scaffold000
CADPH181	18	draft|16838609	158.56	36.91	24	24	23.1	23.1	Prevotellaceae	Prevotella brunnea	1 Prevotella aurantiaca JCM 15754, whole genome shotgun sequence
CADPH181	19	draft|10299384	130.78	35.91	23	23	22.5	22.5	Streptococcaceae	Lactococcus garvieae	1 Streptococcus sp. F0442 supercont1.
CADPH181	20	seqid|33440500	38.74	33.54	9	9	9	9	Coronaviridae	Severe acute respiratory syndrome-related coronavirus	vipr-gisaid_16573 hCoV-19/USA/WA-UW-1835/2020|EPI_ISL_424282|2020-03-23
CADPH181	21	seqid|7671597	138.27	31.54	21	20	20.4	19.4	Prevotellaceae	Prevotella intermedia	NZ_CP024725.1 Prevotella intermedia strain KCOM 2838 chromosome 1, complete sequence
CADPH181	22	draft|10360920	67.35	31.02	15	13	14.6	12.6	Streptococcaceae	Streptococcus intermedius	1 Streptococcus intermedius SK54 = ATCC 27335 strain SK54 contig000
CADPH181	23	seqid|7663681	38.67	30.12	8	8	7.7	7.7	Veillonellaceae	Veillonella rodentium	NZ_LT906470.1 Veillonella rodentium strain NCTC12018 genome assembly, chromosome: 1
CADPH181	24	draft|10170214	155.03	25.1	22	22	21.6	21.6	Prevotellaceae	Prevotella nigrescens	1 Prevotella salivae DSM 15606 SCAFFOLD
CADPH181	25	seqid|33421671	56.57	24.88	19	16	18.6	15.7	Coronaviridae	Severe acute respiratory syndrome-related coronavirus	MT326124.1 Severe acute respiratory syndrome coronavirus 2 isolate SARS-CoV-2/human/USA/WA-UW-1672/2020, complete genome
CADPH181	26	draft|18656363	64.91	18.38	11	10	10.7	9.7	Atopobiaceae	Olsenella sp. AF21-51	1 Atopobium sp. BS2 ctg718000000
CADPH181	27	draft|9857818	55.85	18.24	10	9	9.8	8.8	Prevotellaceae	Prevotella maculosa	1 Prevotella copri DSM 18205 Scfld
CADPH181	28	draft|14011079	41.34	17.3	11	10	10.7	9.7	Veillonellaceae	Veillonella sp. DNF00869	1 Veillonella seminalis strain ADV4313-2 contig_00
CADPH181	29	draft|733838	33.68	17.17	12	8	11.6	7.7	Atopobiaceae	Olsenella sp. oral taxon 807	Atopobium vaginae BAA-55 draft sequence from Stanford on Apr 21 2009 12:53AM
CADPH181	30	seqid|7666031	87.95	16.07	15	14	13.9	13.1	Streptococcaceae	Streptococcus pasteurianus	NZ_CP039457.1 Streptococcus pasteurianus strain WUSP067 chromosome, complete genome
CADPH181	31	draft|15103680	36.61	14.21	10	9	9.9	8.9	Mycoplasmataceae	Mycoplasma testudinis	1 Mycoplasma sturni DSM 22021 Q349DRAFT_scaffold0000
CADPH181	32	seqid|7674552	13.89	13.89	13	8	12.8	7.9	Campylobacteraceae	Campylobacter coli	NZ_CP028187.1 Campylobacter coli strain CFSAN054106 chromosome, complete genome
CADPH181	33	draft|9739288	103.58	13.14	22	20	21.4	19.5	Streptococcaceae	Streptococcus mitis	1 Streptococcus infantis SK970 ctg1129914002
CADPH181	34	draft|10044148	67.41	12.97	12	11	11.2	10.3	Streptococcaceae	Streptococcus anginosus	1 Streptococcus agalactiae str. Gottschalk 992B ctg7180000001
CADPH181	35	seqid|16277619	59.8	12.62	11	10	10.7	9.9	Streptococcaceae	Streptococcus pyogenes	NZ_CP008695.1 Streptococcus pyogenes strain M23ND, complete genome
CADPH181	36	seqid|33461067	45.82	12.62	13	12	12.9	11.9	Coronaviridae	Severe acute respiratory syndrome-related coronavirus	vipr-gisaid_40012 hCoV-19/Chile/Punta_Arenas_10/2020|EPI_ISL_445291|2020-03-21
CADPH181	37	draft|1858576	40.63	12.32	8	8	7.8	7.8	Acidaminococcaceae	Phascolarctobacterium sp. CAG:266	whole genome shotgun sequence|Veillonella sp. 6_1_27 Veillonella sp. 6_1_27, whole genome shotgun sequencing project from NCBI on Sep 28 2011 10:39PM
CADPH181	38	draft|13226519	110.43	12.03	18	17	17.3	16.4	Prevotellaceae	Prevotella conceptionensis	1 Prevotella buccalis strain UMB0536 .16933_8_22.
CADPH181	39	seqid|16281788	25.16	11.82	10	8	9.8	7.8	Mycoplasmataceae	Mycoplasma anserisalpingitidis	NZ_CP042295.1 Mycoplasma anserisalpingitis strain ATCC:BAA-2147 chromosome, complete genome
CADPH181	40	draft|10107142	55.71	9.67	11	11	10.8	10.8	Veillonellaceae	Veillonella atypica	1 Veillonella atypica ACS-134-V-Col7a contig00
CADPH181	41	draft|7965595	37.32	9.37	8	8	7.8	7.8	Mycoplasmataceae	Mycoplasma hyosynoviae	1 Mycoplasma hyosynoviae strain NPL6 contig00
CADPH181	42	seqid|33434635	51.13	9.09	12	12	11.9	11.9	Coronaviridae	Severe acute respiratory syndrome-related coronavirus	vipr-gisaid_9892 hCoV-19/Malaysia/IMR_WC2423/2020|EPI_ISL_459953|2020-03-16
CADPH181	43	seqid|18158111	138.2	8.84	19	19	18.5	18.5	Streptococcaceae	Streptococcus sp. LPB0220	NZ_CP044230.1 Streptococcus sp. LPB0220 chromosome, complete genome
CADPH181	44	seqid|7668203	73.45	7.12	12	11	11.7	10.8	Prevotellaceae	Prevotella intermedia	NZ_CP019302.1 Prevotella intermedia strain strain 17 chromosome I, complete sequence
CADPH181	45	seqid|16273842	47.03	7.06	11	10	10.8	9.9	Veillonellaceae	Veillonella parvula	NC_013520.1 Veillonella parvula DSM 2008, complete genome
CADPH181	46	draft|8458174	62.83	6.88	11	10	10.4	9.6	Streptococcaceae	Streptococcus intermedius	1 Streptococcus intermedius strain 32811 32811-contig_
CADPH181	47	draft|11411221	91.98	5.31	15	14	14.6	13.6	Streptococcaceae	Streptococcus pyogenes	1 Streptococcus pyogenes strain GAS12229, whole genome shotgun sequence
CADPH181	48	draft|11071481	159.13	4.85	24	24	23.6	23.6	Prevotellaceae	Prevotella sp. oral taxon 473	1 Prevotella ihumii strain Marseille-P3385, whole genome shotgun sequence
CADPH181	49	draft|16252749	73.6	4.53	14	13	13.9	12.9	Prevotellaceae	Prevotella ruminicola	1 Prevotella sp. HMSC073D09 Scaffold
CADPH181	50	draft|17896117	43.8	4.47	9	9	9	9	Veillonellaceae	Veillonella sp. VA139	1 Veillonella infantium strain T11011-4 Contig_
CADPH181	51	seqid|33462451	38.7	4.38	9	9	9	9	Coronaviridae	Pangolin coronavirus	vipr-gisaid_19821 hCoV-19/pangolin/Guangxi/P3B/2017|EPI_ISL_410543|2017
CADPH181	52	seqid|33445004	48.81	4.33	12	12	11.8	11.8	Coronaviridae	Severe acute respiratory syndrome-related coronavirus	vipr-gisaid_21711 hCoV-19/Portugal/PT0209/2020|EPI_ISL_453923|2020-03-30
CADPH181	53	seqid|33460543	35.58	3.77	8	8	7.7	7.7	Coronaviridae	Severe acute respiratory syndrome-related coronavirus	vipr-gisaid_39415 hCoV-19/Iceland/194/2020|EPI_ISL_417821|2020-03-16
CADPH181	54	seqid|11945905	112.56	2.24	17	16	16.3	15.4	Streptococcaceae	Streptococcus pasteurianus	NZ_LS483462.1 Streptococcus pasteurianus strain NCTC13784 genome assembly, chromosome: 1
CADPH181	55	draft|17807945	114.88	1.86	18	17	17.2	16.3	Streptococcaceae	Streptococcus sp. HMSC078H12	1 Streptococcus sp. HMSC072G04 Scaffold
CADPH181	56	draft|16289858	105.31	1.27	19	18	18.3	17.3	Prevotellaceae	Prevotella enoeca	1 Prevotella scopos JCM 17725, whole genome shotgun sequence
CADPH181	57	draft|16966067	60.56	1.07	12	11	11.7	10.7	Streptococcaceae	Streptococcus sp. HMSC077F03	1 Streptococcus sp. sy004 Scaffold
CADPH181	58	draft|9837005	99.11	1.04	21	19	20.2	18.3	Streptococcaceae	Streptococcus sobrinus	1 Streptococcus mitis bv. 2 str. SK95 contig000
CADPH181	59	draft|10285068	99.67	1.01	18	17	17.6	16.6	Streptococcaceae	Streptococcus agalactiae	1 Streptococcus sanguinis SK1056 SCAFFOLD
CADPH181	60	draft|17028221	157.23	0.75	24	23	23.6	22.6	Streptococcaceae	Streptococcus sp. X16XC17	1 Streptococcaceae bacterium isolate MGYG-HGUT-00114 genome assembly, contig: .20298_3_25.
CADPH181	61	draft|16789299	148.78	0.45	19	19	18.5	18.5	Prevotellaceae	Prevotella aurantiaca	1 Prevotella disiens JCM 6334 = ATCC 29426 strain JCM 6334, whole genome shotgun sequence
CADPH181	62	draft|10678241	118.5	0.29	12	12	11.4	11.4	Streptococcaceae	Streptococcus equi	1 Streptococcus equi subsp. equi strain EQUI0097, whole genome shotgun sequence
CADPH181	63	seqid|7672252	96.24	0.2	12	12	11.8	11.8	Prevotellaceae	Prevotella intermedia	NZ_CP024732.1 Prevotella intermedia strain KCOM 1741 chromosome 1, complete sequence
CADPH181	64	draft|16083980	55.23	0.19	11	11	10.8	10.8	Acidaminococcaceae	Acidaminococcus sp. AM33-14BH	1 Veillonella sp. AM51-8BH AM51-8BH.Scaf
CADPH181	65	seqid|33449501	45.98	0.17	11	11	10.9	10.9	Coronaviridae	Severe acute respiratory syndrome-related coronavirus	vipr-gisaid_26824 hCoV-19/Wales/PHWC-2E9E3/2020|EPI_ISL_446097|2020-04-07
CADPH181	66	draft|9766627	114.8	0.16	17	17	16.9	16.9	Prevotellaceae	Prevotella bivia	1 Prevotella loescheii DSM 19665 = JCM 12249 = ATCC 15930 strain DSM 19665 F453DRAFT_scaffold000
CADPH181	67	draft|1697022	100.76	0.13	18	18	17.2	17.2	Streptococcaceae	Streptococcus sp. C300	whole genome shotgun sequence|Streptococcus sp. C150 Streptococcus sp. C150, whole genome shotgun sequence from NCBI on Mar 25 2011 6:07PM
CADPH181	68	draft|8244354	64.9	0.12	10	10	9.6	9.6	Prevotellaceae	Prevotella amnii	1 Prevotella sp. kh1p2, whole genome shotgun sequence
CADPH181	69	draft|16518899	141.85	0.11	18	18	17.8	17.8	Prevotellaceae	Prevotella saccharolytica	1 Prevotella histicola JCM 15637 = DNF00424 strain JCM 15637, whole genome shotgun sequence
CADPH181	70	draft|13394551	69.31	0.09	11	11	10.5	10.5	Streptococcaceae	Streptococcus sp. AM43-2AT	1 Streptococcus massiliensis strain NCTC13765, whole genome shotgun sequence
CADPH181	71	draft|18045232	62.43	0.08	8	8	7.4	7.4	Streptococcaceae	Streptococcus sp. HMSC076C08	1 Streptococcus azizii strain 12-5202, whole genome shotgun sequence
CADPH181	72	draft|10476873	100.33	0.08	15	13	14.7	12.9	Prevotellaceae	Prevotella maculosa	1 Prevotella amnii CRIS 21A-A contig00
CADPH181	73	draft|10988846	39.53	0.07	8	8	7.9	7.9	Veillonellaceae	Veillonella parvula	1 Veillonella parvula strain UMB0371 ERR1203608.17957_1_20.
CADPH181	74	seqid|7666114	72.97	0.05	12	12	11.6	11.6	Prevotellaceae	Prevotella denticola	NZ_CP032056.1 Prevotella denticola strain KCOM 1525 chromosome 1, complete sequence
CADPH181	75	draft|10133510	126.79	0.05	20	20	19.5	19.5	Prevotellaceae	Prevotella histicola	1 Prevotella sp. oral taxon 306 str. F0472 ctg120004305
CADPH181	76	seqid|7660244	55.61	0.04	9	9	8.8	8.8	Streptococcaceae	Streptococcus agalactiae	CP019817.1 Streptococcus agalactiae strain SA159, complete genome
CADPH181	77	seqid|33422252	46.61	0.03	11	11	11	11	Coronaviridae	Severe acute respiratory syndrome-related coronavirus	MT372483.1 Severe acute respiratory syndrome coronavirus 2 isolate SARS-CoV-2/human/MYS/186197/2020 ORF1ab polyprotein (ORF1ab) and ORF1a polyprotein (ORF1ab) genes, partial cds; and surface glycoprotein (S), ORF3a protein (ORF3a), envelope protein (E), membrane glycoprotein (M), ORF6 protein (ORF6), ORF7a protein (ORF7a), ORF7b (ORF7b), ORF8 protein (ORF8), nucleocapsid phosphoprotein (N), and O…
CADPH181	78	draft|18474585	100.04	0.03	15	15	14.6	14.6	Streptococcaceae	Streptococcus sp. UMB1385	1 Streptococcus sp. SR4 contig000
CADPH181	79	draft|9714003	38.82	0.03	8	8	8	8	Veillonellaceae	Dialister micraerophilus	1 Veillonella parvula ACS-068-V-Sch12 contig000
CADPH181	80	seqid|7674236	102.32	0.03	14	14	13.5	13.5	Streptococcaceae	Streptococcus sp. HSISS1	NZ_CM002132.1 Streptococcus sp. HSISS1 chromosome, whole genome shotgun sequence
CADPH181	81	seqid|7672823	109.67	0.03	20	20	19.9	19.9	Prevotellaceae	Prevotella intermedia	NZ_CP030095.1 Prevotella intermedia strain KCOM 2734 chromosome 2, complete sequence
CADPH181	82	seqid|18156943	77.58	0.02	12	12	11.6	11.6	Streptococcaceae	Streptococcus intermedius	NZ_CP020433.2 Streptococcus intermedius strain FDAARGOS_233 chromosome, complete genome
CADPH181	83	draft|11240723	82.38	0.02	14	14	13.6	13.6	Streptococcaceae	Streptococcus pyogenes	1 Streptococcus hyointestinalis strain NCTC12224, whole genome shotgun sequence
CADPH181	84	seqid|7662185	91.57	0.02	14	14	13.7	13.7	Prevotellaceae	Prevotella fusca	NZ_CP012075.1 Prevotella fusca JCM 17724 strain W1435 chromosome 2, complete sequence
CADPH181	85	draft|8553276	100.28	0.02	13	13	12.6	12.6	Streptococcaceae	Streptococcus iniae	1 Streptococcus iniae strain QMA0258 NODE_
CADPH181	86	draft|10651213	80.53	0.01	8	8	7.6	7.6	Prevotellaceae	Prevotella paludivivens	1 Prevotella paludivivens DSM 17968 = JCM 13650, whole genome shotgun sequence
CADPH181	87	seqid|33444985	54.98	0.01	13	13	12.9	12.9	Coronaviridae	Severe acute respiratory syndrome-related coronavirus	vipr-gisaid_21691 hCoV-19/Morocco/OUA677-19/2020|EPI_ISL_451400|2020-04-23
CADPH181	88	draft|9950291	72.57	0.01	13	13	12.9	12.9	Prevotellaceae	Paraprevotella clara	1 Prevotella timonensis CRIS 5C-B1 contig000
CADPH181	89	draft|1437484	94.55	0.01	11	11	10.8	10.8	Prevotellaceae	Prevotella oris	draft sequence|Prevotella sp. oral taxon 317 str. F0108 Prevotella sp. oral taxon 317 str. F0108, whole genome shotgun sequencing project from NCBI on Feb 24 2010 02:13AM
CADPH181	90	draft|17622813	49.4	0.01	10	10	9.6	9.6	Veillonellaceae	Veillonella sp. CNR 79/14	1 Veillonella denticariosi JCM 15641 Contig_
CADPH181	91	draft|14962697	96.35	0.01	17	17	16.6	16.6	Prevotellaceae	Prevotella baroniae	1 Prevotella falsenii DSM 22864 = JCM 15124, whole genome shotgun sequence
CADPH181	92	draft|14281845	53.98	0.01	9	9	8.8	8.8	Veillonellaceae	Veillonella montpellierensis	1 Veillonella sp. VA141 contig_00
CADPH181	93	draft|18188024	53.03	0.01	11	11	10.8	10.8	Veillonellaceae	Veillonella sp. VA137	1 Veillonella tobetsuensis strain ATCC BAA-2400, whole genome shotgun sequence
CADPH181	94	draft|16469013	129.4	0.01	16	16	15.3	15.3	Prevotellaceae	Prevotella sp. P4-51	1 Prevotella timonensis 4401737 = DSM 22865 = JCM 15640, whole genome shotgun sequence
CADPH181	95	draft|8273398	85.56	0.01	14	14	13.4	13.4	Prevotellaceae	Prevotella amnii	1 Prevotella amnii DSM 23384 = JCM 14753, whole genome shotgun sequence
CADPH181	96	seqid|7594659	69.64	0.01	15	15	14.3	14.3	Streptococcaceae	Streptococcus salivarius	NC_015760.1 Streptococcus salivarius CCHSS3 complete genome
CADPH181	97	seqid|16279664	65.18	0	14	14	13.6	13.6	Streptococcaceae	Streptococcus salivarius	NZ_CP013216.1 Streptococcus salivarius strain HSISS4, complete genome
CADPH181	98	draft|9590405	65.56	0	11	11	10.7	10.7	Streptococcaceae	Streptococcus pyogenes	1 Streptococcus pyogenes strain 42043V1S1, whole genome shotgun sequence
CADPH181	99	draft|14878806	130.17	0	19	19	18.4	18.4	Prevotellaceae	Prevotella albensis	1 Prevotella corporis DSM 18810 = JCM 8529 strain DSM 18810 H515DRAFT_scaffold000
CADPH202	0	seqid|33462451	38.7	38.7	9	9	9	9	Coronaviridae	Pangolin coronavirus	vipr-gisaid_19821 hCoV-19/pangolin/Guangxi/P3B/2017|EPI_ISL_410543|2017
CADPH202	1	seqid|33434496	27.56	27.56	9	8	9	8	Coronaviridae	Severe acute respiratory syndrome-related coronavirus	vipr-gisaid_9726 hCoV-19/Wales/PHWC-2BA98/2020|EPI_ISL_445802|2020-03-28
CADPH202	2	seqid|33448449	22.31	22.31	14	10	13.8	9.9	Coronaviridae	Severe acute respiratory syndrome-related coronavirus	vipr-gisaid_25628 hCoV-19/England/20212019304/2020|EPI_ISL_465676|2020-05-19
CADPH202	3	seqid|33457232	25.82	0.17	11	9	10.8	8.8	Coronaviridae	Severe acute respiratory syndrome-related coronavirus	vipr-gisaid_35638 hCoV-19/Wales/PHWC-2D2E9/2020|EPI_ISL_445968|2020-04-04
CADPH220	0	seqid|33421257	111.23	111.23	26	26	25.6	25.6	Coronaviridae	Severe acute respiratory syndrome-related coronavirus	MT262993.1 Severe acute respiratory syndrome coronavirus 2 isolate SARS-Cov-2/human/PAK/Manga1/2020, complete genome
CADPH220	1	seqid|33420988	108.87	86.95	25	25	24.5	24.5	Coronaviridae	Severe acute respiratory syndrome-related coronavirus	MT079844.1 Severe acute respiratory syndrome coronavirus 2 isolate SARS-CoV-2/human/CHN/WHUHnCoV002/2020, complete genome
CADPH220	2	seqid|33441895	84.09	69.78	20	20	19.4	19.4	Coronaviridae	Severe acute respiratory syndrome-related coronavirus	vipr-gisaid_18176 hCoV-19/Canada/ON_MU-S218/2020|EPI_ISL_463974|2020-03-26
CADPH220	3	seqid|33429331	45.86	45.86	11	11	10.9	10.9	Coronaviridae	Severe acute respiratory syndrome-related coronavirus	vipr-gisaid_3895 hCoV-19/Canada/ON_MU-S305/2020|EPI_ISL_463978|2020-03-28
CADPH220	4	seqid|33421618	48.48	33.54	11	11	11	11	Coronaviridae	Severe acute respiratory syndrome-related coronavirus	MT326071.1 Severe acute respiratory syndrome coronavirus 2 isolate SARS-CoV-2/human/USA/ID-UW-1938/2020, complete genome
CADPH220	5	seqid|33450099	63.86	25.64	15	15	14.5	14.5	Coronaviridae	Severe acute respiratory syndrome-related coronavirus	vipr-gisaid_27495 hCoV-19/Portugal/PT0351/2020|EPI_ISL_454067|2020-03-18
CADPH220	6	seqid|33435972	74.4	16.88	17	17	16.7	16.7	Coronaviridae	Severe acute respiratory syndrome-related coronavirus	vipr-gisaid_11402 hCoV-19/Spain/COV002044/2020|EPI_ISL_452382|2020-03-16
CADPH220	7	seqid|33446272	80.71	10.04	18	18	17.6	17.6	Coronaviridae	Severe acute respiratory syndrome-related coronavirus	vipr-gisaid_23153 hCoV-19/England/CAMB-72E2D/2020|EPI_ISL_439968|2020-03-20
CADPH220	8	seqid|33461067	55.23	8.92	13	13	12.9	12.9	Coronaviridae	Severe acute respiratory syndrome-related coronavirus	vipr-gisaid_40012 hCoV-19/Chile/Punta_Arenas_10/2020|EPI_ISL_445291|2020-03-21
CADPH220	9	seqid|33455527	87.72	8.47	20	20	19.7	19.7	Coronaviridae	Severe acute respiratory syndrome-related coronavirus	vipr-gisaid_33705 hCoV-19/Chile/Santiago_74/2020|EPI_ISL_445370|2020-04-05
CADPH220	10	seqid|33462443	79.21	4.67	19	19	18.8	18.8	Coronaviridae	Severe acute respiratory syndrome-related coronavirus	vipr-gisaid_4197 hCoV-19/bat/Yunnan/RaTG13/2013|EPI_ISL_402131|2013-07-24
CADPH220	11	seqid|33442610	74.36	4.62	17	17	16.4	16.4	Coronaviridae	Severe acute respiratory syndrome-related coronavirus	vipr-gisaid_18977 hCoV-19/Scotland/CVR2906/2020|EPI_ISL_438995|2020-04-22
CADPH220	12	seqid|33421207	57.74	4.5	14	14	13.7	13.7	Coronaviridae	Severe acute respiratory syndrome-related coronavirus	MT259242.1 Severe acute respiratory syndrome coronavirus 2 isolate SARS-CoV-2/human/USA/CT-UW250/2020, partial genome
CADPH220	13	seqid|33444985	54.98	4.5	13	13	12.9	12.9	Coronaviridae	Severe acute respiratory syndrome-related coronavirus	vipr-gisaid_21691 hCoV-19/Morocco/OUA677-19/2020|EPI_ISL_451400|2020-04-23
CADPH220	14	seqid|33433910	86.88	4.42	20	20	19.6	19.6	Coronaviridae	Severe acute respiratory syndrome-related coronavirus	vipr-gisaid_9065 hCoV-19/Singapore/229/2020|EPI_ISL_462347|2020-04-14
CADPH220	15	seqid|33424327	64.61	4.36	15	15	14.9	14.9	Coronaviridae	Severe acute respiratory syndrome-related coronavirus	MT477854.1 Severe acute respiratory syndrome coronavirus 2 isolate SARS-CoV-2/human/USA/AK122/2020, complete genome
CADPH220	16	seqid|33435716	48.97	4.33	11	11	11	11	Coronaviridae	Severe acute respiratory syndrome-related coronavirus	vipr-gisaid_11118 hCoV-19/Saudi Arabia/KAUST-Makkah165/2020|EPI_ISL_437478|2020-04-09
CADPH220	17	seqid|33440665	58.05	4.33	13	13	12.6	12.6	Coronaviridae	Severe acute respiratory syndrome-related coronavirus	vipr-gisaid_16767 hCoV-19/England/CAMB-1AE22B/2020|EPI_ISL_459474|2020-04-27
CADPH220	18	seqid|33435935	69.84	3.99	16	16	15.7	15.7	Coronaviridae	Severe acute respiratory syndrome-related coronavirus	vipr-gisaid_11362 hCoV-19/USA/CA-SR007/2020|EPI_ISL_429990|2020-03-21
CADPH220	19	seqid|33439023	79.72	3.95	19	19	18.8	18.8	Coronaviridae	Severe acute respiratory syndrome-related coronavirus	vipr-gisaid_14855 hCoV-19/Wuhan/HB-WH3-173/2020|EPI_ISL_454939|2020-02-28
CADPH220	20	seqid|33434909	63.23	3.89	15	15	14.6	14.6	Coronaviridae	Severe acute respiratory syndrome-related coronavirus	vipr-gisaid_10206 hCoV-19/England/20128015906/2020|EPI_ISL_423945|2020-03-19
CADPH220	21	seqid|33421671	83.43	0.19	19	19	18.6	18.6	Coronaviridae	Severe acute respiratory syndrome-related coronavirus	MT326124.1 Severe acute respiratory syndrome coronavirus 2 isolate SARS-CoV-2/human/USA/WA-UW-1672/2020, complete genome
CADPH220	22	seqid|33458072	70.2	0.1	16	16	15.8	15.8	Coronaviridae	Severe acute respiratory syndrome-related coronavirus	vipr-gisaid_36608 hCoV-19/USA/WA-S586/2020|EPI_ISL_434346|2020-03-31
CADPH220	23	seqid|33438834	82.27	0.07	19	19	18.5	18.5	Coronaviridae	Severe acute respiratory syndrome-related coronavirus	vipr-gisaid_14648 hCoV-19/England/20146061904/2020|EPI_ISL_421987|2020-03-31
CADPH220	24	seqid|33449231	69.81	0.06	16	16	15.6	15.6	Coronaviridae	Severe acute respiratory syndrome-related coronavirus	vipr-gisaid_26520 hCoV-19/USA/MN-MDH-145/2020|EPI_ISL_427284|2020-03-22
CADPH220	25	seqid|33451076	69.45	0.04	16	16	15.6	15.6	Coronaviridae	Severe acute respiratory syndrome-related coronavirus	vipr-gisaid_28614 hCoV-19/Switzerland/130014/2020|EPI_ISL_467008|2020-05-07
CADPH220	26	seqid|33434110	32.32	0.04	8	8	8	8	Coronaviridae	Severe acute respiratory syndrome-related coronavirus	vipr-gisaid_9291 hCoV-19/DRC/2128/2020|EPI_ISL_435167|2020-04-13
CADPH220	27	seqid|33422252	46.61	0.03	11	11	11	11	Coronaviridae	Severe acute respiratory syndrome-related coronavirus	MT372483.1 Severe acute respiratory syndrome coronavirus 2 isolate SARS-CoV-2/human/MYS/186197/2020 ORF1ab polyprotein (ORF1ab) and ORF1a polyprotein (ORF1ab) genes, partial cds; and surface glycoprotein (S), ORF3a protein (ORF3a), envelope protein (E), membrane glycoprotein (M), ORF6 protein (ORF6), ORF7a protein (ORF7a), ORF7b (ORF7b), ORF8 protein (ORF8), nucleocapsid phosphoprotein (N), and O…
CADPH220	28	seqid|33452434	48.62	0.02	11	11	10.8	10.8	Coronaviridae	Severe acute respiratory syndrome-related coronavirus	vipr-gisaid_30171 hCoV-19/England/CAMB-81CC7/2020|EPI_ISL_443085|2020-04-12
CADPH220	29	seqid|33457045	69.19	0.01	16	16	15.6	15.6	Coronaviridae	Severe acute respiratory syndrome-related coronavirus	vipr-gisaid_35417 hCoV-19/England/BRIS-13120F/2020|EPI_ISL_467712|2020-05-21
CADPH220	30	seqid|33456775	87.53	0.01	20	20	19.8	19.8	Coronaviridae	Severe acute respiratory syndrome-related coronavirus	vipr-gisaid_35118 hCoV-19/England/EXET-13512C/2020|EPI_ISL_457034|2020-04-06
CADPH220	31	seqid|33451322	73.57	0.01	17	17	16.8	16.8	Coronaviridae	Severe acute respiratory syndrome-related coronavirus	vipr-gisaid_28897 hCoV-19/USA/WA-UW93/2020|EPI_ISL_416449|2020-03-11
CADPH220	32	seqid|33457013	83.31	0.01	19	19	18.6	18.6	Coronaviridae	Severe acute respiratory syndrome-related coronavirus	vipr-gisaid_35380 hCoV-19/Hangzhou/ZJU-01/2020|EPI_ISL_415709|2020-01-25
CADPH220	33	seqid|33461709	74.49	0.01	17	17	16.6	16.6	Coronaviridae	Severe acute respiratory syndrome-related coronavirus	vipr-gisaid_40730 hCoV-19/Senegal/119/2020|EPI_ISL_418215|2020-03-12
CADPH220	34	seqid|33454269	55.76	0	13	13	12.6	12.6	Coronaviridae	Severe acute respiratory syndrome-related coronavirus	vipr-gisaid_32270 hCoV-19/Portugal/PT0126/2020|EPI_ISL_453842|2020-03-26
CADPH220	35	seqid|33452180	71.77	0	17	17	16.5	16.5	Coronaviridae	Severe acute respiratory syndrome-related coronavirus	vipr-gisaid_29881 hCoV-19/Chile/Santiago_42/2020|EPI_ISL_445321|2020-03-17
CADPH220	36	seqid|33425182	65.9	0	15	15	14.8	14.8	Coronaviridae	Severe acute respiratory syndrome-related coronavirus	MT520468.1 Severe acute respiratory syndrome coronavirus 2 isolate SARS-CoV-2/human/USA/MA_MGH_00617/2020 ORF1ab polyprotein (ORF1ab), ORF1a polyprotein (ORF1ab), surface glycoprotein (S), ORF3a protein (ORF3a), envelope protein (E), membrane glycoprotein (M), ORF6 protein (ORF6), ORF7a protein (ORF7a), ORF7b (ORF7b), ORF8 protein (ORF8), nucleocapsid phosphoprotein (N), and ORF10 protein (ORF10)…
CADPH220	37	seqid|33434632	70.67	0	16	16	15.6	15.6	Coronaviridae	Severe acute respiratory syndrome-related coronavirus	vipr-gisaid_9888 hCoV-19/England/BRIS-122C21/2020|EPI_ISL_440730|2020-04-02
CADPH220	38	seqid|33436196	76.26	0	18	18	17.4	17.4	Coronaviridae	Severe acute respiratory syndrome-related coronavirus	vipr-gisaid_11659 hCoV-19/China/IQTC02/2020|EPI_ISL_412967|2020-01-29
CADPH220	39	seqid|33434635	51.13	0	12	12	11.9	11.9	Coronaviridae	Severe acute respiratory syndrome-related coronavirus	vipr-gisaid_9892 hCoV-19/Malaysia/IMR_WC2423/2020|EPI_ISL_459953|2020-03-16
CADPH220	40	seqid|33431348	75.81	0	17	17	16.7	16.7	Coronaviridae	Severe acute respiratory syndrome-related coronavirus	vipr-gisaid_6172 hCoV-19/USA/NY-PV09408/2020|EPI_ISL_450088|2020-03-11
CADPH220	41	seqid|33451483	85.77	0	20	20	19.6	19.6	Coronaviridae	Severe acute respiratory syndrome-related coronavirus	vipr-gisaid_29081 hCoV-19/Bangladesh/BARJ_CVASU_CTG_506/2020|EPI_ISL_450342|2020-05-08
CADPH220	42	seqid|33456146	86.73	0	20	20	19.6	19.6	Coronaviridae	Severe acute respiratory syndrome-related coronavirus	vipr-gisaid_34403 hCoV-19/USA/WA-S727/2020|EPI_ISL_449897|2020-04-10
CADPH220	43	seqid|33424801	45.81	0	11	11	10.7	10.7	Coronaviridae	Severe acute respiratory syndrome-related coronavirus	MT509696.1 Severe acute respiratory syndrome coronavirus 2 isolate SARS-CoV-2/human/USA/MI-MDHHS-SC20350/2020 ORF1ab polyprotein (ORF1ab), ORF1a polyprotein (ORF1ab), surface glycoprotein (S), ORF3a protein (ORF3a), envelope protein (E), membrane glycoprotein (M), and ORF6 protein (ORF6) genes, complete cds; ORF7a protein (ORF7a) and ORF7b (ORF7b) genes, partial cds; and ORF8 protein (ORF8), nucl…
CADPH220	44	seqid|33444035	64.6	0	15	15	14.5	14.5	Coronaviridae	Severe acute respiratory syndrome-related coronavirus	vipr-gisaid_20624 hCoV-19/USA/WA-UW-1690/2020|EPI_ISL_424216|2020-03-19
CADPH220	45	seqid|33462450	54.54	0	12	12	12	12	Coronaviridae	Pangolin coronavirus	vipr-gisaid_6517 hCoV-19/pangolin/Guangdong/1/2019|EPI_ISL_410721|2019
CADPH220	46	seqid|33430788	84.62	0	20	20	19.8	19.8	Coronaviridae	Severe acute respiratory syndrome-related coronavirus	vipr-gisaid_5544 hCoV-19/Canada/ON_PHL7512/2020|EPI_ISL_418379|2020-03-13
CADPH220	47	seqid|33436218	78.91	0	18	18	17.7	17.7	Coronaviridae	Severe acute respiratory syndrome-related coronavirus	vipr-gisaid_11684 hCoV-19/Malaysia/IMR_WC1177/2020|EPI_ISL_430439|2020-03-05
CADPH220	48	seqid|33428628	69.75	0	16	16	15.5	15.5	Coronaviridae	Severe acute respiratory syndrome-related coronavirus	vipr-gisaid_3088 hCoV-19/Brazil/RJ-1702/2020|EPI_ISL_456087|2020-04-08
CADPH220	49	seqid|33446319	56.95	0	13	13	13	13	Coronaviridae	Severe acute respiratory syndrome-related coronavirus	vipr-gisaid_23207 hCoV-19/Wales/PHWC-29229/2020|EPI_ISL_445497|2020-04-02
CADPH220	50	seqid|33449995	86.73	0	20	20	19.6	19.6	Coronaviridae	Severe acute respiratory syndrome-related coronavirus	vipr-gisaid_27376 hCoV-19/Romania/284489/2020|EPI_ISL_455470|2020-05-14
CADPH220	51	seqid|33439981	50.17	0	12	12	12	12	Coronaviridae	Severe acute respiratory syndrome-related coronavirus	vipr-gisaid_15959 hCoV-19/Spain/Madrid_H2_16/2020|EPI_ISL_417952|2020-03-09
CADPH220	52	seqid|33421880	42.05	0	10	10	9.9	9.9	Coronaviridae	Severe acute respiratory syndrome-related coronavirus	MT345864.1 Severe acute respiratory syndrome coronavirus 2 isolate SARS-CoV-2/human/USA/ID-UW-2195/2020 ORF1ab polyprotein (ORF1ab) and ORF1a polyprotein (ORF1ab) genes, partial cds; and surface glycoprotein (S), ORF3a protein (ORF3a), envelope protein (E), membrane glycoprotein (M), ORF6 protein (ORF6), ORF7a protein (ORF7a), ORF7b (ORF7b), ORF8 protein (ORF8), nucleocapsid phosphoprotein (N), a…
CADPH220	53	seqid|33452376	49.13	0	11	11	11	11	Coronaviridae	Severe acute respiratory syndrome-related coronavirus	vipr-gisaid_30102 hCoV-19/Italy/UniMI02/2020|EPI_ISL_417446|2020-02-24
CADPH220	54	seqid|33443640	74.84	0	17	17	16.6	16.6	Coronaviridae	Severe acute respiratory syndrome-related coronavirus	vipr-gisaid_20168 hCoV-19/Italy/IZSPB_1259/2020|EPI_ISL_451962|2020-03-20
CADPH220	55	seqid|33421006	61.84	0	15	15	14.8	14.8	Coronaviridae	Severe acute respiratory syndrome-related coronavirus	MT163721.1 Severe acute respiratory syndrome coronavirus 2 isolate SARS-CoV-2/human/USA/WA9-UW6/2020, partial genome
CADPH220	56	seqid|33442975	86.73	0	20	20	19.6	19.6	Coronaviridae	Severe acute respiratory syndrome-related coronavirus	vipr-gisaid_19404 hCoV-19/Taiwan/TSGH-32/2020|EPI_ISL_447591|2020-03-20
CADPH220	57	seqid|33421826	64.35	0	15	15	14.8	14.8	Coronaviridae	Severe acute respiratory syndrome-related coronavirus	MT345810.1 Severe acute respiratory syndrome coronavirus 2 isolate SARS-CoV-2/human/USA/WA-UW-2086/2020 ORF1ab polyprotein (ORF1ab) and ORF1a polyprotein (ORF1ab) genes, partial cds; and surface glycoprotein (S), ORF3a protein (ORF3a), envelope protein (E), membrane glycoprotein (M), ORF6 protein (ORF6), ORF7a protein (ORF7a), ORF7b (ORF7b), ORF8 protein (ORF8), nucleocapsid phosphoprotein (N), a…
CADPH220	58	seqid|33456814	74.27	0	17	17	16.6	16.6	Coronaviridae	Severe acute respiratory syndrome-related coronavirus	vipr-gisaid_35162 hCoV-19/England/NORW-E995D/2020|EPI_ISL_461838|2020-04-29
CADPH220	59	seqid|33421083	86.73	0	20	20	19.6	19.6	Coronaviridae	Severe acute respiratory syndrome-related coronavirus	MT252688.1 Severe acute respiratory syndrome coronavirus 2 isolate SARS-CoV-2/human/USA/WA-UW89/2020, complete genome
CADPH220	60	seqid|33431345	65.73	0	15	15	14.7	14.7	Coronaviridae	Severe acute respiratory syndrome-related coronavirus	vipr-gisaid_6168 hCoV-19/Scotland/CVR3483/2020|EPI_ISL_456875|2020-05-12
CADPH220	61	seqid|33426844	60.95	0	14	14	13.6	13.6	Coronaviridae	Severe acute respiratory syndrome-related coronavirus	vipr-gisaid_1091 hCoV-19/USA/AZ-ASU2923/2020|EPI_ISL_424669|2020-03-16
CADPH220	62	seqid|33448690	86.74	0	20	20	19.6	19.6	Coronaviridae	Severe acute respiratory syndrome-related coronavirus	vipr-gisaid_25908 hCoV-19/Latvia/019/2020|EPI_ISL_450519|2020-04-14
CADPH220	63	seqid|33439808	86.73	0	20	20	19.6	19.6	Coronaviridae	Severe acute respiratory syndrome-related coronavirus	vipr-gisaid_15764 hCoV-19/USA/WA-S300/2020|EPI_ISL_430154|2020-03-25
CADPH220	64	seqid|33456356	57.75	0	13	13	12.6	12.6	Coronaviridae	Severe acute respiratory syndrome-related coronavirus	vipr-gisaid_34635 hCoV-19/England/BRIS-12268D/2020|EPI_ISL_440680|2020-04-05
CADPH220	65	seqid|33421723	52.81	0	12	12	11.5	11.5	Coronaviridae	Severe acute respiratory syndrome-related coronavirus	MT326176.1 Severe acute respiratory syndrome coronavirus 2 isolate SARS-CoV-2/human/USA/WA-UW-1638/2020 ORF1ab polyprotein (ORF1ab) and ORF1a polyprotein (ORF1ab) genes, partial cds; surface glycoprotein (S) and ORF3a protein (ORF3a) genes, complete cds; envelope protein (E) gene, partial cds; and membrane glycoprotein (M), ORF6 protein (ORF6), ORF7a protein (ORF7a), ORF7b (ORF7b), ORF8 protein (…
CADPH220	66	seqid|33462446	72.11	0	17	17	16.1	16.1	Coronaviridae	unassigned	vipr-gisaid_16066 hCoV-19/env/Beijing/BJ2456/2020|EPI_ISL_430745|2020-03-14
CADPH220	67	seqid|33434164	63.66	0	15	15	15	15	Coronaviridae	Severe acute respiratory syndrome-related coronavirus	vipr-gisaid_9353 hCoV-19/USA/CA-CZB-1240/2020|EPI_ISL_454660|2020-04-14
CADPH220	68	seqid|33451533	57.75	0	13	13	12.6	12.6	Coronaviridae	Severe acute respiratory syndrome-related coronavirus	vipr-gisaid_29140 hCoV-19/England/CAMB-78EAF/2020|EPI_ISL_440594|2020-04-02
CADPH220	69	seqid|33430646	41.31	0	10	10	9.9	9.9	Coronaviridae	Severe acute respiratory syndrome-related coronavirus	vipr-gisaid_5383 hCoV-19/USA/OH-OSUP0019/2020|EPI_ISL_427291|2020-03-31
CADPH220	70	seqid|33445654	46.05	0	11	11	10.9	10.9	Coronaviridae	Severe acute respiratory syndrome-related coronavirus	vipr-gisaid_22449 hCoV-19/Mongolia/3989/2020|EPI_ISL_467665|2020-03-25
CADPH220	71	seqid|33430748	79.21	0	18	18	17.6	17.6	Coronaviridae	Severe acute respiratory syndrome-related coronavirus	vipr-gisaid_5494 hCoV-19/USA/NY-PV09359/2020|EPI_ISL_450047|2020-03-16
VA1	0	draft|8213769	116.47	116.47	18	16	16.8	15	Morganellaceae	Proteus mirabilis	1 Proteus mirabilis strain 418_PMIR
VA1	1	draft|13884851	96.54	83.18	24	19	23.2	18.4	Morganellaceae	Photorhabdus laumondii	1 Photorhabdus laumondii subsp. laumondii strain HP88 scaffol
VA1	2	seqid|7655268	69.09	69.09	10	9	9.9	8.9	Siphoviridae	Propionibacterium phage PHL150M00	NC_027294.1 Propionibacterium phage PHL150M00, complete genome
VA1	3	seqid|7674911	71.69	48.91	17	14	16.5	13.6	Morganellaceae	Proteus mirabilis	NZ_CP028356.1 Proteus mirabilis strain K670 chromosome
VA1	4	seqid|17127626	103.8	30.48	15	14	14.1	13.1	Morganellaceae	Proteus mirabilis	NZ_CP026044.1 Proteus mirabilis strain FDAARGOS_60 chromosome, complete genome
VA1	5	draft|27590478	47.11	25.49	12	9	11.9	9	Microascaceae	Scedosporium boydii	1 Scedosporium apiospermum strain HDO1 scaffold
VA1	6	draft|13128348	55.39	22.49	11	11	10.3	10.3	Morganellaceae	Proteus mirabilis	1 Proteus mirabilis strain 25933 GTA Cont0
VA1	7	seqid|7666000	38.49	18.64	16	9	15.1	8.5	Erwiniaceae	Tatumella citrea	NZ_CP015581.1 Tatumella citrea strain ATCC 39140 chromosome, complete genome
VA1	8	draft|13325776	72.93	12.32	17	14	16.2	13.3	Morganellaceae	Proteus mirabilis	1 Proteus mirabilis strain PM185 NODE_
VA1	9	seqid|7669310	64.91	9.29	21	12	19.7	11.6	Yersiniaceae	Serratia rubidaea	NZ_LR590463.1 Serratia rubidaea strain NCTC12971 genome assembly, chromosome: 1
VA1	10	draft|7932295	66.67	8.36	14	12	13	11.2	Morganellaceae	Morganella morganii	1 Providencia alcalifaciens PAL-2 ctgN
VA1	11	seqid|7655216	53.25	7.47	9	8	9	8	Siphoviridae	Propionibacterium virus PHL171M01	NC_027346.1 Propionibacterium phage PHL171M01, complete genome
VA1	12	draft|15231165	45.57	4.29	11	9	10.5	8.6	Morganellaceae	Xenorhabdus cabanillasii	whole genome shotgun sequence
VA1	13	seqid|7593098	62.6	3.28	13	12	12.2	11.4	Morganellaceae	Proteus mirabilis	NC_010554.1 Proteus mirabilis strain HI4320, complete genome
VA1	14	seqid|7672657	112.63	0.05	15	15	14	14	Morganellaceae	Proteus mirabilis	NZ_CP021852.1 Proteus mirabilis strain AR_0156 chromosome, complete genome
VA1	15	draft|9735873	81.5	0.04	11	11	10.5	10.5	Morganellaceae	Proteus mirabilis	1 Proteus mirabilis PR03 PR03_contig_
VA1	16	draft|7923943	46.66	0.02	9	9	8.9	8.9	Morganellaceae	Proteus mirabilis	1 Proteus mirabilis strain NLAE-zl-C285, whole genome shotgun sequence
VA1	17	seqid|17127633	77.69	0	13	13	12.3	12.3	Morganellaceae	Proteus mirabilis	NZ_CP026051.1 Proteus mirabilis strain FDAARGOS_67 chromosome, complete genome
VA9	0	draft|8213769	77.08	77.08	18	13	16.8	12.1	Morganellaceae	Proteus mirabilis	1 Proteus mirabilis strain 418_PMIR
VA9	1	draft|13128348	43.39	32.7	11	9	10.3	8.6	Morganellaceae	Proteus mirabilis	1 Proteus mirabilis strain 25933 GTA Cont0
VA9	2	draft|9735873	64.95	25.24	11	9	10.5	8.5	Morganellaceae	Proteus mirabilis	1 Proteus mirabilis PR03 PR03_contig_
VA9	3	seqid|7669004	57.65	9.63	12	9	11.3	8.5	Morganellaceae	Providencia rettgeri	NZ_CM001774.1 Providencia rettgeri Dmel1 chromosome, whole genome shotgun sequence
VA9	4	seqid|16275577	58.76	5.79	13	11	12.6	10.7	Morganellaceae	Proteus mirabilis	NC_022000.1 Proteus mirabilis BB2000, complete genome
VA9	5	draft|7932295	31.68	3.45	14	9	13	8.5	Morganellaceae	Morganella morganii	1 Providencia alcalifaciens PAL-2 ctgN
VA9	6	seqid|9709067	47.43	2.48	13	9	12.6	8.8	Morganellaceae	Proteus vulgaris	NZ_LR590468.1 Proteus vulgaris strain NCTC13145 genome assembly, chromosome: 1
CADPH75	0	draft|27590478	36.21	36.21	12	8	11.9	8	Microascaceae	Scedosporium boydii	1 Scedosporium apiospermum strain HDO1 scaffold
CADPH75	1	draft|15023657	25.68	25.68	10	8	9.9	7.9	Mycoplasmataceae	Mycoplasma simbae	1 Mycoplasma opalescens ATCC 27921 T385DRAFT_scaffold000
CADPH76	0	draft|15023657	35.38	35.38	10	9	9.9	8.9	Mycoplasmataceae	Mycoplasma simbae	1 Mycoplasma opalescens ATCC 27921 T385DRAFT_scaffold000
CADPH171	0	seqid|11945618	61.01	61.01	18	15	17.4	14.6	Pasteurellaceae	Mannheimia haemolytica	NZ_LR134495.1 Mannheimia haemolytica strain NCTC10643 genome assembly, chromosome: 1
CADPH171	1	seqid|33458074	57.32	57.32	19	16	18.6	15.8	Coronaviridae	Severe acute respiratory syndrome-related coronavirus	vipr-gisaid_36610 hCoV-19/Iceland/389/2020|EPI_ISL_424413|2020-03-19
CADPH171	2	seqid|33435004	41.99	41.99	10	10	10	10	Coronaviridae	Severe acute respiratory syndrome-related coronavirus	vipr-gisaid_10315 hCoV-19/Wales/PHWC-25BF5/2020|EPI_ISL_422291|2020-03-24
CADPH171	3	seqid|33462451	38.7	38.7	9	9	9	9	Coronaviridae	Pangolin coronavirus	vipr-gisaid_19821 hCoV-19/pangolin/Guangxi/P3B/2017|EPI_ISL_410543|2017
CADPH171	4	draft|15356114	43.41	37.63	11	10	10.6	9.7	Pasteurellaceae	Bibersteinia trehalosi	1 Actinobacillus ureae strain NCTC10220, whole genome shotgun sequence
CADPH171	5	seqid|7662374	55.34	25.69	13	12	12.6	11.6	Pasteurellaceae	Actinobacillus equuli	NZ_CP007715.1 Actinobacillus equuli subsp. equuli strain 19392, complete genome
CADPH171	6	seqid|33453045	36.82	19.31	11	10	10.6	9.6	Coronaviridae	Severe acute respiratory syndrome-related coronavirus	vipr-gisaid_30877 hCoV-19/England/CAMB-847B4/2020|EPI_ISL_440548|2020-03-02
CADPH171	7	seqid|7670193	36.98	14.7	9	8	8.5	7.6	Pasteurellaceae	Glaesserella parasuis	NZ_CP024412.1 Glaesserella parasuis strain SH0104 chromosome, complete genome
CADPH171	8	seqid|33446674	38.27	12.35	19	14	18.7	13.9	Coronaviridae	Severe acute respiratory syndrome-related coronavirus	vipr-gisaid_23598 hCoV-19/USA/WA-UW134/2020|EPI_ISL_416672|2020-03-10
CADPH171	9	seqid|33430366	29.23	8.36	9	8	9	8	Coronaviridae	Severe acute respiratory syndrome-related coronavirus	vipr-gisaid_5070 hCoV-19/Wales/PHWC-2BE32/2020|EPI_ISL_445855|2020-04-09
CADPH171	10	draft|9788005	49.95	7.04	12	11	11.8	10.8	Pasteurellaceae	Pasteurella multocida	1 Actinobacillus pleuropneumoniae serovar 2 str. S1536 contig000
CADPH171	11	draft|12062988	34.74	4.04	10	8	9.6	7.8	Pasteurellaceae	Nicoletella semolina	1 Actinobacillus capsulatus DSM 19761 C228DRAFT_scaffold000
CADPH171	12	seqid|33430608	41.74	3.87	10	10	9.8	9.8	Coronaviridae	Severe acute respiratory syndrome-related coronavirus	vipr-gisaid_5342 hCoV-19/England/20129143204/2020|EPI_ISL_424110|2020-03-11
CADPH171	13	draft|12655391	46.47	2.84	11	10	10.8	10	Pasteurellaceae	Mannheimia haemolytica	1 Mannheimia haemolytica strain T2 contig00
CADPH171	14	seqid|33445119	48.78	0	12	12	11.8	11.8	Coronaviridae	Severe acute respiratory syndrome-related coronavirus	vipr-gisaid_21837 hCoV-19/USA/NY-NYUMC190/2020|EPI_ISL_427525|2020-04-01
CADPH78	0	draft|15103680	36.61	36.61	10	9	9.9	8.9	Mycoplasmataceae	Mycoplasma testudinis	1 Mycoplasma sturni DSM 22021 Q349DRAFT_scaffold0000
CADPH78	1	draft|14569038	21.34	21.34	14	9	13.7	8.9	Campylobacteraceae	Campylobacter coli	1 Campylobacter coli isolate EC5604, whole genome shotgun sequence
CADPH78	2	seqid|16281788	25.16	20.64	10	8	9.8	7.8	Mycoplasmataceae	Mycoplasma anserisalpingitidis	NZ_CP042295.1 Mycoplasma anserisalpingitis strain ATCC:BAA-2147 chromosome, complete genome
CADPH78	3	seqid|7665097	35.57	4.55	8	8	8	8	Mycoplasmataceae	Mycoplasma dispar	NZ_CP024161.1 Mycoplasma dispar strain GS01 chromosome, complete genome
CADPH79	0	draft|19034277	249.18	249.18	44	40	42.8	38.9	Streptococcaceae	Streptococcus pneumoniae	1 Streptococcus pneumoniae strain SMRU2310, whole genome shotgun sequence
CADPH79	1	draft|18733830	125.67	125.67	20	17	19.9	16.9	Neisseriaceae	Neisseria sp. N177_16	1 Neisseria sp. HMSC075C12 Scaffold
CADPH79	2	seqid|7677748	124.88	124.88	25	22	24.7	21.8	Pasteurellaceae	Haemophilus influenzae	NZ_LR134168.1 Haemophilus influenzae strain NCTC11394 genome assembly, chromosome: 1
CADPH79	3	draft|10985235	229.68	121.98	42	38	41.5	37.6	Streptococcaceae	Streptococcus pneumoniae	1 Streptococcus pneumoniae GA49542 GA49542.contig.
CADPH79	4	draft|9880196	107.35	101.89	22	21	21.6	20.6	Pasteurellaceae	Haemophilus haemolyticus	1 Haemophilus parainfluenzae ATCC 33392 SCAFFOLD
CADPH79	5	seqid|7660976	107.49	79.42	23	19	21.8	18.1	Streptococcaceae	Streptococcus gallolyticus	NZ_CP018822.1 Streptococcus gallolyticus subsp. gallolyticus DSM 16831, complete genome
CADPH79	6	draft|15225294	68.01	68.01	27	16	26.4	15.6	Prevotellaceae	Prevotella sp. P5-108	1 Prevotella sp. F0091 Scaffold
CADPH79	7	draft|16683658	67.29	67.29	14	10	13.5	9.7	Fusobacteriaceae	Fusobacterium necrophorum	1 Fusobacterium necrophorum subsp. funduliforme strain LS_1272
CADPH79	8	draft|18777639	63.54	63.54	15	13	14.9	13	Veillonellaceae	Veillonellaceae bacterium SB90	1 Veillonella sp. AF42-16 AF42-16.Scaf
CADPH79	9	draft|16014435	140.05	59.27	22	22	21.4	21.4	Streptococcaceae	Lactococcus garvieae	1 Streptococcus sp. B4 Scaffold
CADPH79	10	draft|18706859	77.14	52.49	20	15	19.9	14.9	Neisseriaceae	Eikenella sp. NML070372	1 Neisseria sp. HMSC067H04 Scaffold
CADPH79	11	seqid|7655005	48.18	48.18	12	8	11.8	7.9	Siphoviridae	Propionibacterium phage PHL085N00	NC_027361.1 Propionibacterium phage PHL085N00, complete genome
CADPH79	12	draft|8065869	61.84	44.71	15	12	14.3	11.4	Pasteurellaceae	Aggregatibacter segnis	1 Aggregatibacter segnis strain C2000002669 C2000002669_S1_ctg_
CADPH79	13	draft|14317168	212.41	43.75	37	35	36.2	34.3	Streptococcaceae	Streptococcus pneumoniae	1 Streptococcus pneumoniae strain 2690STDY5561689, whole genome shotgun sequence
CADPH79	14	draft|15023657	45.04	40.66	10	10	9.9	9.9	Mycoplasmataceae	Mycoplasma simbae	1 Mycoplasma opalescens ATCC 27921 T385DRAFT_scaffold000
CADPH79	15	draft|13787051	73.45	37.26	13	12	12.6	11.7	Streptococcaceae	Streptococcus pyogenes	1 Streptococcus pyogenes strain K50977, whole genome shotgun sequence
CADPH79	16	seqid|7616466	55.24	37	14	11	13.4	10.6	Pasteurellaceae	Actinobacillus succinogenes	NC_009655.1 Actinobacillus succinogenes 130Z, complete genome
CADPH79	17	draft|13977310	36.54	36.54	18	11	17.3	10.7	Campylobacteraceae	Campylobacter concisus	1 Campylobacter concisus strain AAUH-20HCasc 110
CADPH79	18	draft|13166823	78.59	34.36	15	13	14.8	12.9	Pasteurellaceae	Haemophilus influenzae	1 Haemophilus influenzae strain 91P3H3 N91P3H3_
CADPH79	19	draft|19004879	141.62	31.7	25	24	24.4	23.4	Streptococcaceae	Streptococcus mitis	1 Streptococcus mitis 29/42 contig000
CADPH79	20	draft|27590478	47.11	30.39	12	9	11.9	9	Microascaceae	Scedosporium boydii	1 Scedosporium apiospermum strain HDO1 scaffold
CADPH79	21	draft|18533908	36.88	23.22	10	9	9.9	8.9	Veillonellaceae	Veillonella sp. ICM51a	1 Veillonella sp. T34266-5 Contig_
CADPH79	22	draft|10692606	67.04	20.37	14	14	13.5	13.5	Pasteurellaceae	Pasteurella multocida	1 Pasteurella multocida strain FDAARGOS_261 unitig_
CADPH79	23	draft|16460199	53.74	18.56	10	9	9.8	8.8	Fusobacteriaceae	Fusobacterium nucleatum	1 Fusobacterium sp. HMSC065F01 Scaffold
CADPH79	24	draft|14551787	143.2	17.77	36	32	35.5	31.5	Streptococcaceae	Streptococcus pneumoniae	1 Streptococcus pneumoniae strain SMRU737, whole genome shotgun sequence
CADPH79	25	draft|16161394	104.85	17.35	21	17	20.8	16.9	Neisseriaceae	Neisseria sp. HMSC064F03	1 Neisseria sp. HMSC066F04 Scaffold
CADPH79	26	draft|13891736	45.92	15.44	9	9	8.5	8.5	Pasteurellaceae	Glaesserella parasuis	1 Gallibacterium anatis str. Avicor contig0000
CADPH79	27	draft|11985785	50.41	14.89	10	10	9.6	9.6	Streptococcaceae	Streptococcus pyogenes	1 Streptococcus thoraltensis DSM 12221 A3IADRAFT_scaffold_
CADPH79	28	draft|15103680	36.61	14.21	10	9	9.9	8.9	Mycoplasmataceae	Mycoplasma testudinis	1 Mycoplasma sturni DSM 22021 Q349DRAFT_scaffold0000
CADPH79	29	draft|10299384	130.78	13.15	23	23	22.5	22.5	Streptococcaceae	Lactococcus garvieae	1 Streptococcus sp. F0442 supercont1.
CADPH79	30	draft|17838017	56.24	13.12	9	9	8.2	8.2	Pasteurellaceae	Rodentibacter mrazii	1 Pasteurellaceae bacterium BK221 BK221_S18_L001_R1_001_trimmed_contig_
CADPH79	31	seqid|18156871	60.68	11.35	14	13	13.6	12.6	Streptococcaceae	Streptococcus agalactiae	NZ_CP019802.1 Streptococcus agalactiae strain SA53, complete genome
CADPH79	32	draft|9766627	46.11	11.31	17	12	16.9	12	Prevotellaceae	Prevotella bivia	1 Prevotella loescheii DSM 19665 = JCM 12249 = ATCC 15930 strain DSM 19665 F453DRAFT_scaffold000
CADPH79	33	draft|16789299	23.41	10.07	19	11	18.5	10.8	Prevotellaceae	Prevotella aurantiaca	1 Prevotella disiens JCM 6334 = ATCC 29426 strain JCM 6334, whole genome shotgun sequence
CADPH79	34	draft|11044577	39.57	9.6	14	11	13.8	10.8	Veillonellaceae	uncultured Dialister sp.	1 Veillonella sp. HPA0037 acArp-supercont1.
CADPH79	35	draft|7965595	37.32	9.37	8	8	7.8	7.8	Mycoplasmataceae	Mycoplasma hyosynoviae	1 Mycoplasma hyosynoviae strain NPL6 contig00
CADPH79	36	draft|13145813	48	9.23	8	8	7.8	7.8	Pasteurellaceae	Pasteurella multocida	1 Pasteurella multocida strain MSP58 NODE_
CADPH79	37	draft|10144647	104.06	8.77	16	16	15.5	15.5	Streptococcaceae	Streptococcus agalactiae	1 Streptococcus mitis SK616 contig00
CADPH79	38	draft|10476873	54.79	7.82	15	10	14.7	9.9	Prevotellaceae	Prevotella maculosa	1 Prevotella amnii CRIS 21A-A contig00
CADPH79	39	seqid|16281788	25.16	7.6	10	8	9.8	7.8	Mycoplasmataceae	Mycoplasma anserisalpingitidis	NZ_CP042295.1 Mycoplasma anserisalpingitis strain ATCC:BAA-2147 chromosome, complete genome
CADPH79	40	draft|18163277	94.29	7.03	16	15	15.7	14.7	Streptococcaceae	Streptococcus sanguinis	1 Streptococcus sanguinis SK353 SCAFFOLD
CADPH79	41	draft|9885979	73.02	6.43	11	10	10.4	9.5	Streptococcaceae	Streptococcus sobrinus	1 Streptococcus henryi DSM 19005 F601DRAFT_scaffold000
CADPH79	42	draft|10403067	77.97	6.31	21	17	20.8	16.9	Neisseriaceae	Neisseria meningitidis	1 Neisseria meningitidis 2002038 NM2002038.contig.
CADPH79	43	draft|10043569	45.91	5.97	12	9	11.5	8.7	Streptococcaceae	Streptococcus pneumoniae	1 Streptococcus intermedius BA1 pstin.contig.
CADPH79	44	draft|9719434	73.06	5.61	13	13	12.2	12.2	Pasteurellaceae	Haemophilus influenzae	1 Haemophilus parainfluenzae HK2019 contig000
CADPH79	45	draft|10304845	39.37	5.15	8	8	7.8	7.8	Pasteurellaceae	Pasteurella multocida	1 Mannheimia haemolytica serotype A2 str. OVINE contig00
CADPH79	46	draft|8968262	54.68	4.6	10	10	9.8	9.8	Pasteurellaceae	Haemophilus parainfluenzae	1 Haemophilus parainfluenzae isolate 0123Y_40_43 0123Y_scaffold_
CADPH79	47	draft|17546867	71.96	4.54	14	14	13.8	13.8	Pasteurellaceae	Vespertiliibacter pulmonis	1 Rodentibacter heidelbergensis strain Ac69 contig_
CADPH79	48	draft|14569038	21.34	3.82	14	9	13.7	8.9	Campylobacteraceae	Campylobacter coli	1 Campylobacter coli isolate EC5604, whole genome shotgun sequence
CADPH79	49	draft|17706151	85.65	3.33	17	16	16.6	15.6	Streptococcaceae	Streptococcus sp. CCUG 49591	1 Streptococcus sp. HMSC063B03 Scaffold
CADPH79	50	draft|17397895	86.16	1.13	16	15	15.6	14.7	Pasteurellaceae	Pasteurellaceae bacterium Cuba42	1 Rodentibacter ratti strain F75 contig_
CADPH79	51	draft|17597094	37.98	1.11	11	8	10.9	7.9	Prevotellaceae	Prevotella sp. RM4	1 Prevotella sp. KCOM 3155 KCOM3155_
CADPH79	52	draft|10678241	118.5	0.42	12	12	11.4	11.4	Streptococcaceae	Streptococcus equi	1 Streptococcus equi subsp. equi strain EQUI0097, whole genome shotgun sequence
CADPH79	53	draft|10942947	113.19	0.27	15	15	14.5	14.5	Streptococcaceae	Streptococcus mutans	1 Streptococcus mutans 11VS1 contig
CADPH79	54	seqid|7668366	44.36	0.21	9	9	8.4	8.4	Streptococcaceae	Streptococcus equinus	NZ_LR134282.1 Streptococcus equinus strain NCTC8140 genome assembly, chromosome: 1
CADPH79	55	draft|13617941	107.47	0.15	14	14	13.6	13.6	Streptococcaceae	Streptococcus pyogenes	1 Streptococcus pyogenes strain K7087, whole genome shotgun sequence
CADPH79	56	draft|10237703	64.93	0.14	13	13	12.6	12.6	Pasteurellaceae	Actinobacillus minor	1 Haemophilus parahaemolyticus HK385 contig000
CADPH79	57	draft|12690940	78.18	0.13	15	15	14.8	14.8	Pasteurellaceae	Haemophilus influenzae	1 Haemophilus influenzae strain 841_HINF
CADPH79	58	draft|12085268	99.85	0.12	14	14	13.8	13.8	Pasteurellaceae	Haemophilus influenzae	1 Haemophilus influenzae strain 14P41H1 N14P41H1_
CADPH79	59	draft|18045232	62.43	0.08	8	8	7.4	7.4	Streptococcaceae	Streptococcus sp. HMSC076C08	1 Streptococcus azizii strain 12-5202, whole genome shotgun sequence
CADPH79	60	draft|7920945	114.48	0.06	18	18	17.8	17.8	Pasteurellaceae	Haemophilus influenzae	1 Haemophilus influenzae strain M3835 M3835_HUY4687A59_cleaned_ctg_2
CADPH79	61	seqid|7660943	52.18	0.05	11	11	10.7	10.7	Pasteurellaceae	Pasteurella dagmatis	NZ_LT906448.1 Pasteurella dagmatis strain NCTC11617 genome assembly, chromosome: 1
CADPH79	62	draft|11183425	44.76	0.04	9	8	8.8	7.8	Streptococcaceae	Streptococcus anginosus	1 Streptococcus anginosus strain UMB0220 ERR1203631.17957_1_43.
CADPH79	63	seqid|7677162	38.53	0.03	8	8	7.9	7.9	Pasteurellaceae	Pasteurella multocida	NZ_CP038874.1 Pasteurella multocida strain FCf76 chromosome, complete genome
CADPH79	64	seqid|11945911	106.33	0.03	17	17	16.6	16.6	Streptococcaceae	Streptococcus cristatus	NZ_LS483471.1 Streptococcus cristatus strain NCTC13807 genome assembly, chromosome: 1
CADPH79	65	draft|17680909	99.65	0.02	18	18	17.7	17.7	Streptococcaceae	Streptococcus sp. HMSC061D01	1 Streptococcus sp. CCH8-G7 CCH8-G7_contig
CADPH79	66	draft|8553276	100.28	0.02	13	13	12.6	12.6	Streptococcaceae	Streptococcus iniae	1 Streptococcus iniae strain QMA0258 NODE_
CADPH79	67	draft|15891693	49.53	0.02	8	8	7.8	7.8	Streptococcaceae	Streptococcus pyogenes	whole genome shotgun sequence
CADPH79	68	draft|15444393	47.94	0.01	9	9	8.6	8.6	Pasteurellaceae	Pasteurellaceae bacterium Phil11	1 Glaesserella parasuis gx033 Scaffold
CADPH79	69	draft|17942891	84.11	0.01	17	17	16.8	16.8	Pasteurellaceae	Haemophilus sp. CCUG 66565	1 Haemophilus sp. HMSC068C11 Scaffold
CADPH79	70	seqid|7678820	57.58	0.01	9	9	8.7	8.7	Streptococcaceae	Streptococcus pyogenes	NZ_CP031618.1 Streptococcus pyogenes strain MGAS29326 chromosome, complete genome
CADPH79	71	draft|9590405	65.56	0	11	11	10.7	10.7	Streptococcaceae	Streptococcus pyogenes	1 Streptococcus pyogenes strain 42043V1S1, whole genome shotgun sequence
CADPH79	72	draft|18269483	140.22	0	21	21	20.8	20.8	Streptococcaceae	Streptococcus pneumoniae	1 Streptococcus pneumoniae strain SMRU1066, whole genome shotgun sequence
CADPH79	73	draft|11240723	82.38	0	14	14	13.6	13.6	Streptococcaceae	Streptococcus pyogenes	1 Streptococcus hyointestinalis strain NCTC12224, whole genome shotgun sequence
CADPH79	74	seqid|7665097	35.57	0	8	8	8	8	Mycoplasmataceae	Mycoplasma dispar	NZ_CP024161.1 Mycoplasma dispar strain GS01 chromosome, complete genome
CADPH79	75	draft|8611569	57.25	0	9	9	8.9	8.9	Streptococcaceae	Streptococcus pyogenes	1 Streptococcus pyogenes strain GAS0830, whole genome shotgun sequence
CADPH79	76	draft|14162528	140.5	0	18	18	17.3	17.3	Streptococcaceae	Streptococcus anginosus	1 Streptococcus anginosus strain OUP10 oup10.s1-trimmed-pair1.paired_contig_
CADPH79	77	draft|8131516	77.6	0	11	11	10.8	10.8	Streptococcaceae	Streptococcus pyogenes	1 Streptococcus pyogenes strain NS7098, whole genome shotgun sequence
CADPH79	78	draft|15195226	46.49	0	9	9	8.7	8.7	Pasteurellaceae	Aggregatibacter actinomycetemcomitans	1 Cricetibacter osteomyelitidis strain DSM 28404 Ga0244707_1
CADPH79	79	seqid|7660244	55.61	0	9	9	8.8	8.8	Streptococcaceae	Streptococcus agalactiae	CP019817.1 Streptococcus agalactiae strain SA159, complete genome
CADPH79	80	draft|13394551	69.31	0	11	11	10.5	10.5	Streptococcaceae	Streptococcus sp. AM43-2AT	1 Streptococcus massiliensis strain NCTC13765, whole genome shotgun sequence
CADPH79	81	seqid|11945777	101.24	0	16	16	15.8	15.8	Streptococcaceae	Streptococcus pyogenes	NZ_LS483321.1 Streptococcus pyogenes strain NCTC8314 genome assembly, chromosome: 1
CADPH172	0	seqid|33421257	111.23	111.23	26	26	25.6	25.6	Coronaviridae	Severe acute respiratory syndrome-related coronavirus	MT262993.1 Severe acute respiratory syndrome coronavirus 2 isolate SARS-Cov-2/human/PAK/Manga1/2020, complete genome
CADPH172	1	seqid|33420988	108.87	86.95	25	25	24.5	24.5	Coronaviridae	Severe acute respiratory syndrome-related coronavirus	MT079844.1 Severe acute respiratory syndrome coronavirus 2 isolate SARS-CoV-2/human/CHN/WHUHnCoV002/2020, complete genome
CADPH172	2	seqid|33441895	84.09	69.78	20	20	19.4	19.4	Coronaviridae	Severe acute respiratory syndrome-related coronavirus	vipr-gisaid_18176 hCoV-19/Canada/ON_MU-S218/2020|EPI_ISL_463974|2020-03-26
CADPH172	3	seqid|33429331	45.86	45.86	11	11	10.9	10.9	Coronaviridae	Severe acute respiratory syndrome-related coronavirus	vipr-gisaid_3895 hCoV-19/Canada/ON_MU-S305/2020|EPI_ISL_463978|2020-03-28
CADPH172	4	seqid|7655005	44.99	44.99	12	9	11.8	8.8	Siphoviridae	Propionibacterium phage PHL085N00	NC_027361.1 Propionibacterium phage PHL085N00, complete genome
CADPH172	5	seqid|33421618	48.48	33.54	11	11	11	11	Coronaviridae	Severe acute respiratory syndrome-related coronavirus	MT326071.1 Severe acute respiratory syndrome coronavirus 2 isolate SARS-CoV-2/human/USA/ID-UW-1938/2020, complete genome
CADPH172	6	seqid|33450099	63.86	25.64	15	15	14.5	14.5	Coronaviridae	Severe acute respiratory syndrome-related coronavirus	vipr-gisaid_27495 hCoV-19/Portugal/PT0351/2020|EPI_ISL_454067|2020-03-18
CADPH172	7	seqid|33421207	57.74	12.39	14	14	13.7	13.7	Coronaviridae	Severe acute respiratory syndrome-related coronavirus	MT259242.1 Severe acute respiratory syndrome coronavirus 2 isolate SARS-CoV-2/human/USA/CT-UW250/2020, partial genome
CADPH172	8	seqid|33446272	80.71	10.04	18	18	17.6	17.6	Coronaviridae	Severe acute respiratory syndrome-related coronavirus	vipr-gisaid_23153 hCoV-19/England/CAMB-72E2D/2020|EPI_ISL_439968|2020-03-20
CADPH172	9	seqid|33461067	55.23	8.92	13	13	12.9	12.9	Coronaviridae	Severe acute respiratory syndrome-related coronavirus	vipr-gisaid_40012 hCoV-19/Chile/Punta_Arenas_10/2020|EPI_ISL_445291|2020-03-21
CADPH172	10	seqid|33455527	87.72	8.47	20	20	19.7	19.7	Coronaviridae	Severe acute respiratory syndrome-related coronavirus	vipr-gisaid_33705 hCoV-19/Chile/Santiago_74/2020|EPI_ISL_445370|2020-04-05
CADPH172	11	seqid|33462443	79.21	4.67	19	19	18.8	18.8	Coronaviridae	Severe acute respiratory syndrome-related coronavirus	vipr-gisaid_4197 hCoV-19/bat/Yunnan/RaTG13/2013|EPI_ISL_402131|2013-07-24
CADPH172	12	seqid|33444985	54.98	4.5	13	13	12.9	12.9	Coronaviridae	Severe acute respiratory syndrome-related coronavirus	vipr-gisaid_21691 hCoV-19/Morocco/OUA677-19/2020|EPI_ISL_451400|2020-04-23
CADPH172	13	seqid|33424327	64.61	4.36	15	15	14.9	14.9	Coronaviridae	Severe acute respiratory syndrome-related coronavirus	MT477854.1 Severe acute respiratory syndrome coronavirus 2 isolate SARS-CoV-2/human/USA/AK122/2020, complete genome
CADPH172	14	seqid|33435716	48.97	4.33	11	11	11	11	Coronaviridae	Severe acute respiratory syndrome-related coronavirus	vipr-gisaid_11118 hCoV-19/Saudi Arabia/KAUST-Makkah165/2020|EPI_ISL_437478|2020-04-09
CADPH172	15	seqid|33440665	58.05	4.33	13	13	12.6	12.6	Coronaviridae	Severe acute respiratory syndrome-related coronavirus	vipr-gisaid_16767 hCoV-19/England/CAMB-1AE22B/2020|EPI_ISL_459474|2020-04-27
CADPH172	16	seqid|33435935	69.84	3.99	16	16	15.7	15.7	Coronaviridae	Severe acute respiratory syndrome-related coronavirus	vipr-gisaid_11362 hCoV-19/USA/CA-SR007/2020|EPI_ISL_429990|2020-03-21
CADPH172	17	seqid|33443624	79.72	3.95	19	19	18.8	18.8	Coronaviridae	Severe acute respiratory syndrome-related coronavirus	vipr-gisaid_20151 hCoV-19/Sichuan/SC-NC-071/2020|EPI_ISL_451330|2020-01-29
CADPH172	18	seqid|33436941	62.88	3.89	15	15	14.7	14.7	Coronaviridae	Severe acute respiratory syndrome-related coronavirus	vipr-gisaid_12500 hCoV-19/Spain/COV002032/2020|EPI_ISL_452390|2020-03-17
CADPH172	19	seqid|33421671	83.43	0.19	19	19	18.6	18.6	Coronaviridae	Severe acute respiratory syndrome-related coronavirus	MT326124.1 Severe acute respiratory syndrome coronavirus 2 isolate SARS-CoV-2/human/USA/WA-UW-1672/2020, complete genome
CADPH172	20	seqid|33438834	82.27	0.1	19	19	18.5	18.5	Coronaviridae	Severe acute respiratory syndrome-related coronavirus	vipr-gisaid_14648 hCoV-19/England/20146061904/2020|EPI_ISL_421987|2020-03-31
CADPH172	21	seqid|33458072	70.2	0.1	16	16	15.8	15.8	Coronaviridae	Severe acute respiratory syndrome-related coronavirus	vipr-gisaid_36608 hCoV-19/USA/WA-S586/2020|EPI_ISL_434346|2020-03-31
CADPH172	22	seqid|33449231	69.81	0.06	16	16	15.6	15.6	Coronaviridae	Severe acute respiratory syndrome-related coronavirus	vipr-gisaid_26520 hCoV-19/USA/MN-MDH-145/2020|EPI_ISL_427284|2020-03-22
CADPH172	23	seqid|33451076	69.45	0.04	16	16	15.6	15.6	Coronaviridae	Severe acute respiratory syndrome-related coronavirus	vipr-gisaid_28614 hCoV-19/Switzerland/130014/2020|EPI_ISL_467008|2020-05-07
CADPH172	24	seqid|33434110	32.32	0.04	8	8	8	8	Coronaviridae	Severe acute respiratory syndrome-related coronavirus	vipr-gisaid_9291 hCoV-19/DRC/2128/2020|EPI_ISL_435167|2020-04-13
CADPH172	25	seqid|33422252	46.61	0.03	11	11	11	11	Coronaviridae	Severe acute respiratory syndrome-related coronavirus	MT372483.1 Severe acute respiratory syndrome coronavirus 2 isolate SARS-CoV-2/human/MYS/186197/2020 ORF1ab polyprotein (ORF1ab) and ORF1a polyprotein (ORF1ab) genes, partial cds; and surface glycoprotein (S), ORF3a protein (ORF3a), envelope protein (E), membrane glycoprotein (M), ORF6 protein (ORF6), ORF7a protein (ORF7a), ORF7b (ORF7b), ORF8 protein (ORF8), nucleocapsid phosphoprotein (N), and O…
CADPH172	26	seqid|33452434	48.62	0.02	11	11	10.8	10.8	Coronaviridae	Severe acute respiratory syndrome-related coronavirus	vipr-gisaid_30171 hCoV-19/England/CAMB-81CC7/2020|EPI_ISL_443085|2020-04-12
CADPH172	27	seqid|33438491	74.29	0.01	17	17	16.6	16.6	Coronaviridae	Severe acute respiratory syndrome-related coronavirus	vipr-gisaid_14271 hCoV-19/England/NOTT-10F2FB/2020|EPI_ISL_432990|2020-04-01
CADPH172	28	seqid|33457045	69.19	0.01	16	16	15.6	15.6	Coronaviridae	Severe acute respiratory syndrome-related coronavirus	vipr-gisaid_35417 hCoV-19/England/BRIS-13120F/2020|EPI_ISL_467712|2020-05-21
CADPH172	29	seqid|33456775	87.53	0.01	20	20	19.8	19.8	Coronaviridae	Severe acute respiratory syndrome-related coronavirus	vipr-gisaid_35118 hCoV-19/England/EXET-13512C/2020|EPI_ISL_457034|2020-04-06
CADPH172	30	seqid|33451322	73.57	0.01	17	17	16.8	16.8	Coronaviridae	Severe acute respiratory syndrome-related coronavirus	vipr-gisaid_28897 hCoV-19/USA/WA-UW93/2020|EPI_ISL_416449|2020-03-11
CADPH172	31	seqid|33457013	83.31	0.01	19	19	18.6	18.6	Coronaviridae	Severe acute respiratory syndrome-related coronavirus	vipr-gisaid_35380 hCoV-19/Hangzhou/ZJU-01/2020|EPI_ISL_415709|2020-01-25
CADPH172	32	seqid|33461709	74.49	0.01	17	17	16.6	16.6	Coronaviridae	Severe acute respiratory syndrome-related coronavirus	vipr-gisaid_40730 hCoV-19/Senegal/119/2020|EPI_ISL_418215|2020-03-12
CADPH172	33	seqid|33454269	55.76	0	13	13	12.6	12.6	Coronaviridae	Severe acute respiratory syndrome-related coronavirus	vipr-gisaid_32270 hCoV-19/Portugal/PT0126/2020|EPI_ISL_453842|2020-03-26
CADPH172	34	seqid|33452180	71.77	0	17	17	16.5	16.5	Coronaviridae	Severe acute respiratory syndrome-related coronavirus	vipr-gisaid_29881 hCoV-19/Chile/Santiago_42/2020|EPI_ISL_445321|2020-03-17
CADPH172	35	seqid|33425182	65.9	0	15	15	14.8	14.8	Coronaviridae	Severe acute respiratory syndrome-related coronavirus	MT520468.1 Severe acute respiratory syndrome coronavirus 2 isolate SARS-CoV-2/human/USA/MA_MGH_00617/2020 ORF1ab polyprotein (ORF1ab), ORF1a polyprotein (ORF1ab), surface glycoprotein (S), ORF3a protein (ORF3a), envelope protein (E), membrane glycoprotein (M), ORF6 protein (ORF6), ORF7a protein (ORF7a), ORF7b (ORF7b), ORF8 protein (ORF8), nucleocapsid phosphoprotein (N), and ORF10 protein (ORF10)…
CADPH172	36	seqid|33434632	70.67	0	16	16	15.6	15.6	Coronaviridae	Severe acute respiratory syndrome-related coronavirus	vipr-gisaid_9888 hCoV-19/England/BRIS-122C21/2020|EPI_ISL_440730|2020-04-02
CADPH172	37	seqid|33436196	76.26	0	18	18	17.4	17.4	Coronaviridae	Severe acute respiratory syndrome-related coronavirus	vipr-gisaid_11659 hCoV-19/China/IQTC02/2020|EPI_ISL_412967|2020-01-29
CADPH172	38	seqid|33434635	51.13	0	12	12	11.9	11.9	Coronaviridae	Severe acute respiratory syndrome-related coronavirus	vipr-gisaid_9892 hCoV-19/Malaysia/IMR_WC2423/2020|EPI_ISL_459953|2020-03-16
CADPH172	39	seqid|33431348	75.81	0	17	17	16.7	16.7	Coronaviridae	Severe acute respiratory syndrome-related coronavirus	vipr-gisaid_6172 hCoV-19/USA/NY-PV09408/2020|EPI_ISL_450088|2020-03-11
CADPH172	40	seqid|33451483	85.77	0	20	20	19.6	19.6	Coronaviridae	Severe acute respiratory syndrome-related coronavirus	vipr-gisaid_29081 hCoV-19/Bangladesh/BARJ_CVASU_CTG_506/2020|EPI_ISL_450342|2020-05-08
CADPH172	41	seqid|33456146	86.73	0	20	20	19.6	19.6	Coronaviridae	Severe acute respiratory syndrome-related coronavirus	vipr-gisaid_34403 hCoV-19/USA/WA-S727/2020|EPI_ISL_449897|2020-04-10
CADPH172	42	seqid|33424801	45.81	0	11	11	10.7	10.7	Coronaviridae	Severe acute respiratory syndrome-related coronavirus	MT509696.1 Severe acute respiratory syndrome coronavirus 2 isolate SARS-CoV-2/human/USA/MI-MDHHS-SC20350/2020 ORF1ab polyprotein (ORF1ab), ORF1a polyprotein (ORF1ab), surface glycoprotein (S), ORF3a protein (ORF3a), envelope protein (E), membrane glycoprotein (M), and ORF6 protein (ORF6) genes, complete cds; ORF7a protein (ORF7a) and ORF7b (ORF7b) genes, partial cds; and ORF8 protein (ORF8), nucl…
CADPH172	43	seqid|33444035	64.6	0	15	15	14.5	14.5	Coronaviridae	Severe acute respiratory syndrome-related coronavirus	vipr-gisaid_20624 hCoV-19/USA/WA-UW-1690/2020|EPI_ISL_424216|2020-03-19
CADPH172	44	seqid|33462450	54.54	0	12	12	12	12	Coronaviridae	Pangolin coronavirus	vipr-gisaid_6517 hCoV-19/pangolin/Guangdong/1/2019|EPI_ISL_410721|2019
CADPH172	45	seqid|33430788	84.62	0	20	20	19.8	19.8	Coronaviridae	Severe acute respiratory syndrome-related coronavirus	vipr-gisaid_5544 hCoV-19/Canada/ON_PHL7512/2020|EPI_ISL_418379|2020-03-13
CADPH172	46	seqid|33436218	78.91	0	18	18	17.7	17.7	Coronaviridae	Severe acute respiratory syndrome-related coronavirus	vipr-gisaid_11684 hCoV-19/Malaysia/IMR_WC1177/2020|EPI_ISL_430439|2020-03-05
CADPH172	47	seqid|33428628	69.75	0	16	16	15.5	15.5	Coronaviridae	Severe acute respiratory syndrome-related coronavirus	vipr-gisaid_3088 hCoV-19/Brazil/RJ-1702/2020|EPI_ISL_456087|2020-04-08
CADPH172	48	seqid|33446319	56.95	0	13	13	13	13	Coronaviridae	Severe acute respiratory syndrome-related coronavirus	vipr-gisaid_23207 hCoV-19/Wales/PHWC-29229/2020|EPI_ISL_445497|2020-04-02
CADPH172	49	seqid|33449995	86.73	0	20	20	19.6	19.6	Coronaviridae	Severe acute respiratory syndrome-related coronavirus	vipr-gisaid_27376 hCoV-19/Romania/284489/2020|EPI_ISL_455470|2020-05-14
CADPH172	50	seqid|33439981	50.17	0	12	12	12	12	Coronaviridae	Severe acute respiratory syndrome-related coronavirus	vipr-gisaid_15959 hCoV-19/Spain/Madrid_H2_16/2020|EPI_ISL_417952|2020-03-09
CADPH172	51	seqid|33421880	42.05	0	10	10	9.9	9.9	Coronaviridae	Severe acute respiratory syndrome-related coronavirus	MT345864.1 Severe acute respiratory syndrome coronavirus 2 isolate SARS-CoV-2/human/USA/ID-UW-2195/2020 ORF1ab polyprotein (ORF1ab) and ORF1a polyprotein (ORF1ab) genes, partial cds; and surface glycoprotein (S), ORF3a protein (ORF3a), envelope protein (E), membrane glycoprotein (M), ORF6 protein (ORF6), ORF7a protein (ORF7a), ORF7b (ORF7b), ORF8 protein (ORF8), nucleocapsid phosphoprotein (N), a…
CADPH172	52	seqid|33452376	49.13	0	11	11	11	11	Coronaviridae	Severe acute respiratory syndrome-related coronavirus	vipr-gisaid_30102 hCoV-19/Italy/UniMI02/2020|EPI_ISL_417446|2020-02-24
CADPH172	53	seqid|33443640	74.84	0	17	17	16.6	16.6	Coronaviridae	Severe acute respiratory syndrome-related coronavirus	vipr-gisaid_20168 hCoV-19/Italy/IZSPB_1259/2020|EPI_ISL_451962|2020-03-20
CADPH172	54	seqid|33421006	61.84	0	15	15	14.8	14.8	Coronaviridae	Severe acute respiratory syndrome-related coronavirus	MT163721.1 Severe acute respiratory syndrome coronavirus 2 isolate SARS-CoV-2/human/USA/WA9-UW6/2020, partial genome
CADPH172	55	seqid|33442975	86.73	0	20	20	19.6	19.6	Coronaviridae	Severe acute respiratory syndrome-related coronavirus	vipr-gisaid_19404 hCoV-19/Taiwan/TSGH-32/2020|EPI_ISL_447591|2020-03-20
CADPH172	56	seqid|33421826	64.35	0	15	15	14.8	14.8	Coronaviridae	Severe acute respiratory syndrome-related coronavirus	MT345810.1 Severe acute respiratory syndrome coronavirus 2 isolate SARS-CoV-2/human/USA/WA-UW-2086/2020 ORF1ab polyprotein (ORF1ab) and ORF1a polyprotein (ORF1ab) genes, partial cds; and surface glycoprotein (S), ORF3a protein (ORF3a), envelope protein (E), membrane glycoprotein (M), ORF6 protein (ORF6), ORF7a protein (ORF7a), ORF7b (ORF7b), ORF8 protein (ORF8), nucleocapsid phosphoprotein (N), a…
CADPH172	57	seqid|33456814	74.27	0	17	17	16.6	16.6	Coronaviridae	Severe acute respiratory syndrome-related coronavirus	vipr-gisaid_35162 hCoV-19/England/NORW-E995D/2020|EPI_ISL_461838|2020-04-29
CADPH172	58	seqid|33421083	86.73	0	20	20	19.6	19.6	Coronaviridae	Severe acute respiratory syndrome-related coronavirus	MT252688.1 Severe acute respiratory syndrome coronavirus 2 isolate SARS-CoV-2/human/USA/WA-UW89/2020, complete genome
CADPH172	59	seqid|33431345	65.73	0	15	15	14.7	14.7	Coronaviridae	Severe acute respiratory syndrome-related coronavirus	vipr-gisaid_6168 hCoV-19/Scotland/CVR3483/2020|EPI_ISL_456875|2020-05-12
CADPH172	60	seqid|33426844	60.95	0	14	14	13.6	13.6	Coronaviridae	Severe acute respiratory syndrome-related coronavirus	vipr-gisaid_1091 hCoV-19/USA/AZ-ASU2923/2020|EPI_ISL_424669|2020-03-16
CADPH172	61	seqid|33448690	86.74	0	20	20	19.6	19.6	Coronaviridae	Severe acute respiratory syndrome-related coronavirus	vipr-gisaid_25908 hCoV-19/Latvia/019/2020|EPI_ISL_450519|2020-04-14
CADPH172	62	seqid|33439808	86.73	0	20	20	19.6	19.6	Coronaviridae	Severe acute respiratory syndrome-related coronavirus	vipr-gisaid_15764 hCoV-19/USA/WA-S300/2020|EPI_ISL_430154|2020-03-25
CADPH172	63	seqid|33456356	57.75	0	13	13	12.6	12.6	Coronaviridae	Severe acute respiratory syndrome-related coronavirus	vipr-gisaid_34635 hCoV-19/England/BRIS-12268D/2020|EPI_ISL_440680|2020-04-05
CADPH172	64	seqid|33421723	52.81	0	12	12	11.5	11.5	Coronaviridae	Severe acute respiratory syndrome-related coronavirus	MT326176.1 Severe acute respiratory syndrome coronavirus 2 isolate SARS-CoV-2/human/USA/WA-UW-1638/2020 ORF1ab polyprotein (ORF1ab) and ORF1a polyprotein (ORF1ab) genes, partial cds; surface glycoprotein (S) and ORF3a protein (ORF3a) genes, complete cds; envelope protein (E) gene, partial cds; and membrane glycoprotein (M), ORF6 protein (ORF6), ORF7a protein (ORF7a), ORF7b (ORF7b), ORF8 protein (…
CADPH172	65	seqid|33462446	72.11	0	17	17	16.1	16.1	Coronaviridae	unassigned	vipr-gisaid_16066 hCoV-19/env/Beijing/BJ2456/2020|EPI_ISL_430745|2020-03-14
CADPH172	66	seqid|33434164	63.66	0	15	15	15	15	Coronaviridae	Severe acute respiratory syndrome-related coronavirus	vipr-gisaid_9353 hCoV-19/USA/CA-CZB-1240/2020|EPI_ISL_454660|2020-04-14
CADPH172	67	seqid|33451533	57.75	0	13	13	12.6	12.6	Coronaviridae	Severe acute respiratory syndrome-related coronavirus	vipr-gisaid_29140 hCoV-19/England/CAMB-78EAF/2020|EPI_ISL_440594|2020-04-02
CADPH172	68	seqid|33430646	41.31	0	10	10	9.9	9.9	Coronaviridae	Severe acute respiratory syndrome-related coronavirus	vipr-gisaid_5383 hCoV-19/USA/OH-OSUP0019/2020|EPI_ISL_427291|2020-03-31
CADPH172	69	seqid|33445654	46.05	0	11	11	10.9	10.9	Coronaviridae	Severe acute respiratory syndrome-related coronavirus	vipr-gisaid_22449 hCoV-19/Mongolia/3989/2020|EPI_ISL_467665|2020-03-25
CADPH172	70	seqid|33430748	79.21	0	18	18	17.6	17.6	Coronaviridae	Severe acute respiratory syndrome-related coronavirus	vipr-gisaid_5494 hCoV-19/USA/NY-PV09359/2020|EPI_ISL_450047|2020-03-16
CADPH173	0	seqid|33421257	111.23	111.23	26	26	25.6	25.6	Coronaviridae	Severe acute respiratory syndrome-related coronavirus	MT262993.1 Severe acute respiratory syndrome coronavirus 2 isolate SARS-Cov-2/human/PAK/Manga1/2020, complete genome
CADPH173	1	seqid|33420988	108.87	86.95	25	25	24.5	24.5	Coronaviridae	Severe acute respiratory syndrome-related coronavirus	MT079844.1 Severe acute respiratory syndrome coronavirus 2 isolate SARS-CoV-2/human/CHN/WHUHnCoV002/2020, complete genome
CADPH173	2	seqid|33441895	84.09	69.78	20	20	19.4	19.4	Coronaviridae	Severe acute respiratory syndrome-related coronavirus	vipr-gisaid_18176 hCoV-19/Canada/ON_MU-S218/2020|EPI_ISL_463974|2020-03-26
CADPH173	3	seqid|33429331	45.86	45.86	11	11	10.9	10.9	Coronaviridae	Severe acute respiratory syndrome-related coronavirus	vipr-gisaid_3895 hCoV-19/Canada/ON_MU-S305/2020|EPI_ISL_463978|2020-03-28
CADPH173	4	seqid|33421618	48.48	33.54	11	11	11	11	Coronaviridae	Severe acute respiratory syndrome-related coronavirus	MT326071.1 Severe acute respiratory syndrome coronavirus 2 isolate SARS-CoV-2/human/USA/ID-UW-1938/2020, complete genome
CADPH173	5	seqid|33450099	63.86	25.64	15	15	14.5	14.5	Coronaviridae	Severe acute respiratory syndrome-related coronavirus	vipr-gisaid_27495 hCoV-19/Portugal/PT0351/2020|EPI_ISL_454067|2020-03-18
CADPH173	6	seqid|33421207	57.74	12.39	14	14	13.7	13.7	Coronaviridae	Severe acute respiratory syndrome-related coronavirus	MT259242.1 Severe acute respiratory syndrome coronavirus 2 isolate SARS-CoV-2/human/USA/CT-UW250/2020, partial genome
CADPH173	7	seqid|33446272	80.71	10.04	18	18	17.6	17.6	Coronaviridae	Severe acute respiratory syndrome-related coronavirus	vipr-gisaid_23153 hCoV-19/England/CAMB-72E2D/2020|EPI_ISL_439968|2020-03-20
CADPH173	8	seqid|33461067	55.23	8.92	13	13	12.9	12.9	Coronaviridae	Severe acute respiratory syndrome-related coronavirus	vipr-gisaid_40012 hCoV-19/Chile/Punta_Arenas_10/2020|EPI_ISL_445291|2020-03-21
CADPH173	9	seqid|33455527	87.72	8.47	20	20	19.7	19.7	Coronaviridae	Severe acute respiratory syndrome-related coronavirus	vipr-gisaid_33705 hCoV-19/Chile/Santiago_74/2020|EPI_ISL_445370|2020-04-05
CADPH173	10	seqid|33462443	79.21	4.67	19	19	18.8	18.8	Coronaviridae	Severe acute respiratory syndrome-related coronavirus	vipr-gisaid_4197 hCoV-19/bat/Yunnan/RaTG13/2013|EPI_ISL_402131|2013-07-24
CADPH173	11	seqid|33442610	74.36	4.62	17	17	16.4	16.4	Coronaviridae	Severe acute respiratory syndrome-related coronavirus	vipr-gisaid_18977 hCoV-19/Scotland/CVR2906/2020|EPI_ISL_438995|2020-04-22
CADPH173	12	seqid|33444985	54.98	4.5	13	13	12.9	12.9	Coronaviridae	Severe acute respiratory syndrome-related coronavirus	vipr-gisaid_21691 hCoV-19/Morocco/OUA677-19/2020|EPI_ISL_451400|2020-04-23
CADPH173	13	seqid|33433910	86.88	4.43	20	20	19.6	19.6	Coronaviridae	Severe acute respiratory syndrome-related coronavirus	vipr-gisaid_9065 hCoV-19/Singapore/229/2020|EPI_ISL_462347|2020-04-14
CADPH173	14	seqid|33424327	64.61	4.36	15	15	14.9	14.9	Coronaviridae	Severe acute respiratory syndrome-related coronavirus	MT477854.1 Severe acute respiratory syndrome coronavirus 2 isolate SARS-CoV-2/human/USA/AK122/2020, complete genome
CADPH173	15	seqid|33435716	48.97	4.33	11	11	11	11	Coronaviridae	Severe acute respiratory syndrome-related coronavirus	vipr-gisaid_11118 hCoV-19/Saudi Arabia/KAUST-Makkah165/2020|EPI_ISL_437478|2020-04-09
CADPH173	16	seqid|33440665	58.05	4.33	13	13	12.6	12.6	Coronaviridae	Severe acute respiratory syndrome-related coronavirus	vipr-gisaid_16767 hCoV-19/England/CAMB-1AE22B/2020|EPI_ISL_459474|2020-04-27
CADPH173	17	seqid|33435935	69.84	3.99	16	16	15.7	15.7	Coronaviridae	Severe acute respiratory syndrome-related coronavirus	vipr-gisaid_11362 hCoV-19/USA/CA-SR007/2020|EPI_ISL_429990|2020-03-21
CADPH173	18	seqid|33439023	79.72	3.95	19	19	18.8	18.8	Coronaviridae	Severe acute respiratory syndrome-related coronavirus	vipr-gisaid_14855 hCoV-19/Wuhan/HB-WH3-173/2020|EPI_ISL_454939|2020-02-28
CADPH173	19	seqid|33434909	63.23	3.89	15	15	14.6	14.6	Coronaviridae	Severe acute respiratory syndrome-related coronavirus	vipr-gisaid_10206 hCoV-19/England/20128015906/2020|EPI_ISL_423945|2020-03-19
CADPH173	20	seqid|33439527	66.38	0.95	17	16	16.7	15.7	Coronaviridae	Severe acute respiratory syndrome-related coronavirus	vipr-gisaid_15450 hCoV-19/Scotland/EDB1525/2020|EPI_ISL_433071|2020-04-14
CADPH173	21	seqid|33421671	83.43	0.19	19	19	18.6	18.6	Coronaviridae	Severe acute respiratory syndrome-related coronavirus	MT326124.1 Severe acute respiratory syndrome coronavirus 2 isolate SARS-CoV-2/human/USA/WA-UW-1672/2020, complete genome
CADPH173	22	seqid|33458072	70.2	0.1	16	16	15.8	15.8	Coronaviridae	Severe acute respiratory syndrome-related coronavirus	vipr-gisaid_36608 hCoV-19/USA/WA-S586/2020|EPI_ISL_434346|2020-03-31
CADPH173	23	seqid|33438834	82.27	0.07	19	19	18.5	18.5	Coronaviridae	Severe acute respiratory syndrome-related coronavirus	vipr-gisaid_14648 hCoV-19/England/20146061904/2020|EPI_ISL_421987|2020-03-31
CADPH173	24	seqid|33449231	69.81	0.06	16	16	15.6	15.6	Coronaviridae	Severe acute respiratory syndrome-related coronavirus	vipr-gisaid_26520 hCoV-19/USA/MN-MDH-145/2020|EPI_ISL_427284|2020-03-22
CADPH173	25	seqid|33451076	69.45	0.04	16	16	15.6	15.6	Coronaviridae	Severe acute respiratory syndrome-related coronavirus	vipr-gisaid_28614 hCoV-19/Switzerland/130014/2020|EPI_ISL_467008|2020-05-07
CADPH173	26	seqid|33434110	32.32	0.04	8	8	8	8	Coronaviridae	Severe acute respiratory syndrome-related coronavirus	vipr-gisaid_9291 hCoV-19/DRC/2128/2020|EPI_ISL_435167|2020-04-13
CADPH173	27	seqid|33422252	46.61	0.03	11	11	11	11	Coronaviridae	Severe acute respiratory syndrome-related coronavirus	MT372483.1 Severe acute respiratory syndrome coronavirus 2 isolate SARS-CoV-2/human/MYS/186197/2020 ORF1ab polyprotein (ORF1ab) and ORF1a polyprotein (ORF1ab) genes, partial cds; and surface glycoprotein (S), ORF3a protein (ORF3a), envelope protein (E), membrane glycoprotein (M), ORF6 protein (ORF6), ORF7a protein (ORF7a), ORF7b (ORF7b), ORF8 protein (ORF8), nucleocapsid phosphoprotein (N), and O…
CADPH173	28	seqid|33452434	48.62	0.02	11	11	10.8	10.8	Coronaviridae	Severe acute respiratory syndrome-related coronavirus	vipr-gisaid_30171 hCoV-19/England/CAMB-81CC7/2020|EPI_ISL_443085|2020-04-12
CADPH173	29	seqid|33457045	69.19	0.01	16	16	15.6	15.6	Coronaviridae	Severe acute respiratory syndrome-related coronavirus	vipr-gisaid_35417 hCoV-19/England/BRIS-13120F/2020|EPI_ISL_467712|2020-05-21
CADPH173	30	seqid|33456775	87.53	0.01	20	20	19.8	19.8	Coronaviridae	Severe acute respiratory syndrome-related coronavirus	vipr-gisaid_35118 hCoV-19/England/EXET-13512C/2020|EPI_ISL_457034|2020-04-06
CADPH173	31	seqid|33451322	73.57	0.01	17	17	16.8	16.8	Coronaviridae	Severe acute respiratory syndrome-related coronavirus	vipr-gisaid_28897 hCoV-19/USA/WA-UW93/2020|EPI_ISL_416449|2020-03-11
CADPH173	32	seqid|33457013	83.31	0.01	19	19	18.6	18.6	Coronaviridae	Severe acute respiratory syndrome-related coronavirus	vipr-gisaid_35380 hCoV-19/Hangzhou/ZJU-01/2020|EPI_ISL_415709|2020-01-25
CADPH173	33	seqid|33461709	74.49	0.01	17	17	16.6	16.6	Coronaviridae	Severe acute respiratory syndrome-related coronavirus	vipr-gisaid_40730 hCoV-19/Senegal/119/2020|EPI_ISL_418215|2020-03-12
CADPH173	34	seqid|33454269	55.76	0	13	13	12.6	12.6	Coronaviridae	Severe acute respiratory syndrome-related coronavirus	vipr-gisaid_32270 hCoV-19/Portugal/PT0126/2020|EPI_ISL_453842|2020-03-26
CADPH173	35	seqid|33452180	71.77	0	17	17	16.5	16.5	Coronaviridae	Severe acute respiratory syndrome-related coronavirus	vipr-gisaid_29881 hCoV-19/Chile/Santiago_42/2020|EPI_ISL_445321|2020-03-17
CADPH173	36	seqid|33425182	65.9	0	15	15	14.8	14.8	Coronaviridae	Severe acute respiratory syndrome-related coronavirus	MT520468.1 Severe acute respiratory syndrome coronavirus 2 isolate SARS-CoV-2/human/USA/MA_MGH_00617/2020 ORF1ab polyprotein (ORF1ab), ORF1a polyprotein (ORF1ab), surface glycoprotein (S), ORF3a protein (ORF3a), envelope protein (E), membrane glycoprotein (M), ORF6 protein (ORF6), ORF7a protein (ORF7a), ORF7b (ORF7b), ORF8 protein (ORF8), nucleocapsid phosphoprotein (N), and ORF10 protein (ORF10)…
CADPH173	37	seqid|33434632	70.67	0	16	16	15.6	15.6	Coronaviridae	Severe acute respiratory syndrome-related coronavirus	vipr-gisaid_9888 hCoV-19/England/BRIS-122C21/2020|EPI_ISL_440730|2020-04-02
CADPH173	38	seqid|33436196	76.26	0	18	18	17.4	17.4	Coronaviridae	Severe acute respiratory syndrome-related coronavirus	vipr-gisaid_11659 hCoV-19/China/IQTC02/2020|EPI_ISL_412967|2020-01-29
CADPH173	39	seqid|33434635	51.13	0	12	12	11.9	11.9	Coronaviridae	Severe acute respiratory syndrome-related coronavirus	vipr-gisaid_9892 hCoV-19/Malaysia/IMR_WC2423/2020|EPI_ISL_459953|2020-03-16
CADPH173	40	seqid|33431348	75.81	0	17	17	16.7	16.7	Coronaviridae	Severe acute respiratory syndrome-related coronavirus	vipr-gisaid_6172 hCoV-19/USA/NY-PV09408/2020|EPI_ISL_450088|2020-03-11
CADPH173	41	seqid|33451483	85.77	0	20	20	19.6	19.6	Coronaviridae	Severe acute respiratory syndrome-related coronavirus	vipr-gisaid_29081 hCoV-19/Bangladesh/BARJ_CVASU_CTG_506/2020|EPI_ISL_450342|2020-05-08
CADPH173	42	seqid|33456146	86.73	0	20	20	19.6	19.6	Coronaviridae	Severe acute respiratory syndrome-related coronavirus	vipr-gisaid_34403 hCoV-19/USA/WA-S727/2020|EPI_ISL_449897|2020-04-10
CADPH173	43	seqid|33424801	45.81	0	11	11	10.7	10.7	Coronaviridae	Severe acute respiratory syndrome-related coronavirus	MT509696.1 Severe acute respiratory syndrome coronavirus 2 isolate SARS-CoV-2/human/USA/MI-MDHHS-SC20350/2020 ORF1ab polyprotein (ORF1ab), ORF1a polyprotein (ORF1ab), surface glycoprotein (S), ORF3a protein (ORF3a), envelope protein (E), membrane glycoprotein (M), and ORF6 protein (ORF6) genes, complete cds; ORF7a protein (ORF7a) and ORF7b (ORF7b) genes, partial cds; and ORF8 protein (ORF8), nucl…
CADPH173	44	seqid|33444035	64.6	0	15	15	14.5	14.5	Coronaviridae	Severe acute respiratory syndrome-related coronavirus	vipr-gisaid_20624 hCoV-19/USA/WA-UW-1690/2020|EPI_ISL_424216|2020-03-19
CADPH173	45	seqid|33462450	54.54	0	12	12	12	12	Coronaviridae	Pangolin coronavirus	vipr-gisaid_6517 hCoV-19/pangolin/Guangdong/1/2019|EPI_ISL_410721|2019
CADPH173	46	seqid|33430788	84.62	0	20	20	19.8	19.8	Coronaviridae	Severe acute respiratory syndrome-related coronavirus	vipr-gisaid_5544 hCoV-19/Canada/ON_PHL7512/2020|EPI_ISL_418379|2020-03-13
CADPH173	47	seqid|33436218	78.91	0	18	18	17.7	17.7	Coronaviridae	Severe acute respiratory syndrome-related coronavirus	vipr-gisaid_11684 hCoV-19/Malaysia/IMR_WC1177/2020|EPI_ISL_430439|2020-03-05
CADPH173	48	seqid|33428628	69.75	0	16	16	15.5	15.5	Coronaviridae	Severe acute respiratory syndrome-related coronavirus	vipr-gisaid_3088 hCoV-19/Brazil/RJ-1702/2020|EPI_ISL_456087|2020-04-08
CADPH173	49	seqid|33446319	56.95	0	13	13	13	13	Coronaviridae	Severe acute respiratory syndrome-related coronavirus	vipr-gisaid_23207 hCoV-19/Wales/PHWC-29229/2020|EPI_ISL_445497|2020-04-02
CADPH173	50	seqid|33449995	86.73	0	20	20	19.6	19.6	Coronaviridae	Severe acute respiratory syndrome-related coronavirus	vipr-gisaid_27376 hCoV-19/Romania/284489/2020|EPI_ISL_455470|2020-05-14
CADPH173	51	seqid|33439981	50.17	0	12	12	12	12	Coronaviridae	Severe acute respiratory syndrome-related coronavirus	vipr-gisaid_15959 hCoV-19/Spain/Madrid_H2_16/2020|EPI_ISL_417952|2020-03-09
CADPH173	52	seqid|33421880	42.05	0	10	10	9.9	9.9	Coronaviridae	Severe acute respiratory syndrome-related coronavirus	MT345864.1 Severe acute respiratory syndrome coronavirus 2 isolate SARS-CoV-2/human/USA/ID-UW-2195/2020 ORF1ab polyprotein (ORF1ab) and ORF1a polyprotein (ORF1ab) genes, partial cds; and surface glycoprotein (S), ORF3a protein (ORF3a), envelope protein (E), membrane glycoprotein (M), ORF6 protein (ORF6), ORF7a protein (ORF7a), ORF7b (ORF7b), ORF8 protein (ORF8), nucleocapsid phosphoprotein (N), a…
CADPH173	53	seqid|33452376	49.13	0	11	11	11	11	Coronaviridae	Severe acute respiratory syndrome-related coronavirus	vipr-gisaid_30102 hCoV-19/Italy/UniMI02/2020|EPI_ISL_417446|2020-02-24
CADPH173	54	seqid|33443640	74.84	0	17	17	16.6	16.6	Coronaviridae	Severe acute respiratory syndrome-related coronavirus	vipr-gisaid_20168 hCoV-19/Italy/IZSPB_1259/2020|EPI_ISL_451962|2020-03-20
CADPH173	55	seqid|33421006	61.84	0	15	15	14.8	14.8	Coronaviridae	Severe acute respiratory syndrome-related coronavirus	MT163721.1 Severe acute respiratory syndrome coronavirus 2 isolate SARS-CoV-2/human/USA/WA9-UW6/2020, partial genome
CADPH173	56	seqid|33442975	86.73	0	20	20	19.6	19.6	Coronaviridae	Severe acute respiratory syndrome-related coronavirus	vipr-gisaid_19404 hCoV-19/Taiwan/TSGH-32/2020|EPI_ISL_447591|2020-03-20
CADPH173	57	seqid|33421826	64.35	0	15	15	14.8	14.8	Coronaviridae	Severe acute respiratory syndrome-related coronavirus	MT345810.1 Severe acute respiratory syndrome coronavirus 2 isolate SARS-CoV-2/human/USA/WA-UW-2086/2020 ORF1ab polyprotein (ORF1ab) and ORF1a polyprotein (ORF1ab) genes, partial cds; and surface glycoprotein (S), ORF3a protein (ORF3a), envelope protein (E), membrane glycoprotein (M), ORF6 protein (ORF6), ORF7a protein (ORF7a), ORF7b (ORF7b), ORF8 protein (ORF8), nucleocapsid phosphoprotein (N), a…
CADPH173	58	seqid|33456814	74.27	0	17	17	16.6	16.6	Coronaviridae	Severe acute respiratory syndrome-related coronavirus	vipr-gisaid_35162 hCoV-19/England/NORW-E995D/2020|EPI_ISL_461838|2020-04-29
CADPH173	59	seqid|33421083	86.73	0	20	20	19.6	19.6	Coronaviridae	Severe acute respiratory syndrome-related coronavirus	MT252688.1 Severe acute respiratory syndrome coronavirus 2 isolate SARS-CoV-2/human/USA/WA-UW89/2020, complete genome
CADPH173	60	seqid|33431345	65.73	0	15	15	14.7	14.7	Coronaviridae	Severe acute respiratory syndrome-related coronavirus	vipr-gisaid_6168 hCoV-19/Scotland/CVR3483/2020|EPI_ISL_456875|2020-05-12
CADPH173	61	seqid|33426844	60.95	0	14	14	13.6	13.6	Coronaviridae	Severe acute respiratory syndrome-related coronavirus	vipr-gisaid_1091 hCoV-19/USA/AZ-ASU2923/2020|EPI_ISL_424669|2020-03-16
CADPH173	62	seqid|33448690	86.74	0	20	20	19.6	19.6	Coronaviridae	Severe acute respiratory syndrome-related coronavirus	vipr-gisaid_25908 hCoV-19/Latvia/019/2020|EPI_ISL_450519|2020-04-14
CADPH173	63	seqid|33439808	86.73	0	20	20	19.6	19.6	Coronaviridae	Severe acute respiratory syndrome-related coronavirus	vipr-gisaid_15764 hCoV-19/USA/WA-S300/2020|EPI_ISL_430154|2020-03-25
CADPH173	64	seqid|33456356	57.75	0	13	13	12.6	12.6	Coronaviridae	Severe acute respiratory syndrome-related coronavirus	vipr-gisaid_34635 hCoV-19/England/BRIS-12268D/2020|EPI_ISL_440680|2020-04-05
CADPH173	65	seqid|33421723	52.81	0	12	12	11.5	11.5	Coronaviridae	Severe acute respiratory syndrome-related coronavirus	MT326176.1 Severe acute respiratory syndrome coronavirus 2 isolate SARS-CoV-2/human/USA/WA-UW-1638/2020 ORF1ab polyprotein (ORF1ab) and ORF1a polyprotein (ORF1ab) genes, partial cds; surface glycoprotein (S) and ORF3a protein (ORF3a) genes, complete cds; envelope protein (E) gene, partial cds; and membrane glycoprotein (M), ORF6 protein (ORF6), ORF7a protein (ORF7a), ORF7b (ORF7b), ORF8 protein (…
CADPH173	66	seqid|33462446	72.11	0	17	17	16.1	16.1	Coronaviridae	unassigned	vipr-gisaid_16066 hCoV-19/env/Beijing/BJ2456/2020|EPI_ISL_430745|2020-03-14
CADPH173	67	seqid|33434164	63.66	0	15	15	15	15	Coronaviridae	Severe acute respiratory syndrome-related coronavirus	vipr-gisaid_9353 hCoV-19/USA/CA-CZB-1240/2020|EPI_ISL_454660|2020-04-14
CADPH173	68	seqid|33451533	57.75	0	13	13	12.6	12.6	Coronaviridae	Severe acute respiratory syndrome-related coronavirus	vipr-gisaid_29140 hCoV-19/England/CAMB-78EAF/2020|EPI_ISL_440594|2020-04-02
CADPH173	69	seqid|33430646	41.31	0	10	10	9.9	9.9	Coronaviridae	Severe acute respiratory syndrome-related coronavirus	vipr-gisaid_5383 hCoV-19/USA/OH-OSUP0019/2020|EPI_ISL_427291|2020-03-31
CADPH173	70	seqid|33445654	46.05	0	11	11	10.9	10.9	Coronaviridae	Severe acute respiratory syndrome-related coronavirus	vipr-gisaid_22449 hCoV-19/Mongolia/3989/2020|EPI_ISL_467665|2020-03-25
CADPH173	71	seqid|33430748	79.21	0	18	18	17.6	17.6	Coronaviridae	Severe acute respiratory syndrome-related coronavirus	vipr-gisaid_5494 hCoV-19/USA/NY-PV09359/2020|EPI_ISL_450047|2020-03-16
CADPH178	0	draft|12114022	254.15	254.15	41	39	40.3	38.3	Streptococcaceae	Streptococcus pneumoniae	1 Streptococcus pneumoniae strain UoS2225, whole genome shotgun sequence
CADPH178	1	draft|15225294	206.83	206.83	27	26	26.4	25.4	Prevotellaceae	Prevotella sp. P5-108	1 Prevotella sp. F0091 Scaffold
CADPH178	2	draft|14317168	231.57	153.45	37	37	36.2	36.2	Streptococcaceae	Streptococcus pneumoniae	1 Streptococcus pneumoniae strain 2690STDY5561689, whole genome shotgun sequence
CADPH178	3	draft|15080310	190.13	145.9	33	31	32	30.1	Prevotellaceae	Prevotella copri	1 Prevotella oris DSM 18711 = JCM 12252, whole genome shotgun sequence
CADPH178	4	seqid|7660976	124.22	111.48	23	21	21.8	20	Streptococcaceae	Streptococcus gallolyticus	NZ_CP018822.1 Streptococcus gallolyticus subsp. gallolyticus DSM 16831, complete genome
CADPH178	5	seqid|7666405	108.12	108.12	19	18	18.6	17.6	Campylobacteraceae	Campylobacter concisus	NC_009802.2 Campylobacter concisus 13826, complete genome
CADPH178	6	draft|10482371	183.75	105.67	28	27	27.3	26.3	Prevotellaceae	Prevotella brevis	1 Prevotella maculosa OT 289 supercont1.
CADPH178	7	draft|18777639	84.96	84.96	15	15	14.9	14.9	Veillonellaceae	Veillonellaceae bacterium SB90	1 Veillonella sp. AF42-16 AF42-16.Scaf
CADPH178	8	draft|18802461	213.72	82.43	33	33	32.3	32.3	Streptococcaceae	Streptococcus sp. AS20	1 Streptococcus sp. HMSC074B11 Scaffold
CADPH178	9	draft|10451061	93.31	72.03	21	18	20.7	17.7	Prevotellaceae	Alloprevotella tannerae	whole genome shotgun sequence
CADPH178	10	draft|16683658	72.29	67.91	14	11	13.5	10.6	Fusobacteriaceae	Fusobacterium necrophorum	1 Fusobacterium necrophorum subsp. funduliforme strain LS_1272
CADPH178	11	draft|9797820	65.59	65.59	10	10	9.9	9.9	Lachnospiraceae	Lachnospiraceae bacterium 6_1_63FAA	1 Oribacterium parvum ACB8 ctg1200077308
CADPH178	12	draft|10304700	62.74	62.74	17	13	16.7	12.8	Pasteurellaceae	Mannheimia haemolytica	1 Haemophilus aegyptius ATCC 11116 SCAFFOLD
CADPH178	13	draft|9941096	129.58	55.37	26	26	25.3	25.3	Streptococcaceae	Streptococcus pneumoniae	1 Streptococcus peroris ATCC 700780 SCAFFOLD
CADPH178	14	draft|9748715	147.36	52.01	32	31	31.3	30.4	Streptococcaceae	Streptococcus sobrinus	1 Streptococcus mitis SK1080 ctg1129645366
CADPH178	15	draft|16838609	158.56	51.68	24	24	23.1	23.1	Prevotellaceae	Prevotella brunnea	1 Prevotella aurantiaca JCM 15754, whole genome shotgun sequence
CADPH178	16	draft|11199093	53.13	48.19	13	11	12.5	10.9	Campylobacteraceae	Campylobacter concisus	1 Campylobacter concisus strain H28O-S1 NODE_
CADPH178	17	seqid|16273842	53.41	47.59	11	11	10.8	10.8	Veillonellaceae	Veillonella parvula	NC_013520.1 Veillonella parvula DSM 2008, complete genome
CADPH178	18	draft|9882550	92.11	46.48	20	18	19.6	17.7	Prevotellaceae	Prevotella sp. C561	1 Prevotella maculosa DSM 19339 = JCM 15638 strain DSM 19339 H164DRAFT_scaffold000
CADPH178	19	seqid|7667793	43.28	43.28	10	10	10	10	Mycoplasmataceae	Mycoplasma bovirhinis	NZ_LR214972.1 Mycoplasma bovirhinis strain NCTC10118 genome assembly, chromosome: 1
CADPH178	20	draft|9817444	37.87	37.87	9	8	8.4	7.4	Streptococcaceae	Streptococcus agalactiae	1 Streptococcus agalactiae GB00932 ctg71800000030
CADPH178	21	seqid|11945889	36.45	36.45	9	8	8.9	7.9	Bacillales incertae sedis	Gemella morbillorum	NZ_LS483440.1 Gemella morbillorum strain NCTC11323 genome assembly, chromosome: 1
CADPH178	22	draft|12741216	129.73	36.34	19	19	18.3	18.3	Prevotellaceae	Prevotella timonensis	1 Prevotella nanceiensis DSM 19126 = JCM 15639, whole genome shotgun sequence
CADPH178	23	seqid|7671597	138.27	35.74	21	20	20.4	19.4	Prevotellaceae	Prevotella intermedia	NZ_CP024725.1 Prevotella intermedia strain KCOM 2838 chromosome 1, complete sequence
CADPH178	24	seqid|33441285	34.29	34.29	10	9	9.8	8.8	Coronaviridae	Severe acute respiratory syndrome-related coronavirus	vipr-gisaid_17475 hCoV-19/England/BRIS-1311B7/2020|EPI_ISL_467694|2020-05-21
CADPH178	25	draft|10852487	55.29	31.14	23	16	22.5	15.8	Pasteurellaceae	Haemophilus influenzae	1 Haemophilus influenzae strain 1059_HINF
CADPH178	26	seqid|33456610	30.68	30.68	10	9	10	9	Coronaviridae	Severe acute respiratory syndrome-related coronavirus	vipr-gisaid_34931 hCoV-19/Wales/PHWC-2C7AF/2020|EPI_ISL_445909|2020-03-31
CADPH178	27	draft|10107142	55.71	30.04	11	11	10.8	10.8	Veillonellaceae	Veillonella atypica	1 Veillonella atypica ACS-134-V-Col7a contig00
CADPH178	28	seqid|16280924	55.44	29.26	12	10	11.8	9.9	Fusobacteriaceae	Fusobacterium periodonticum	NZ_CP024731.1 Fusobacterium periodonticum strain KCOM 1262 chromosome, complete genome
CADPH178	29	draft|13476517	99.18	29.06	17	16	16.8	15.9	Campylobacteraceae	Campylobacter concisus	1 Campylobacter concisus strain AAUH-35UCil3-a 11022
CADPH178	30	seqid|11945923	45.87	25.98	15	12	14.4	11.6	Pasteurellaceae	Aggregatibacter aphrophilus	NZ_LS483485.1 Aggregatibacter aphrophilus strain NCTC11096 genome assembly, chromosome: 1
CADPH178	31	seqid|7668617	183.67	22.94	38	34	37.4	33.5	Streptococcaceae	Streptococcus mitis	NZ_CP012646.1 Streptococcus mitis strain KCOM 1350 (= ChDC B183), complete genome
CADPH178	32	draft|1858559	46.57	22.76	11	10	10.7	9.8	Veillonellaceae	Veillonella sp. 6_1_27	whole genome shotgun sequence|Veillonella sp. 3_1_44 Veillonella sp. 3_1_44, whole genome shotgun sequencing project from NCBI on Sep 28 2011 10:38PM
CADPH178	33	draft|16438217	34.9	20.88	10	9	9.9	8.9	Fusobacteriaceae	Fusobacterium sp. HMSC065F01	1 Fusobacterium sp. oral taxon 370 str. F0437 Scfld
CADPH178	34	draft|9806551	129.09	20.73	18	17	17.6	16.6	Prevotellaceae	Prevotella sp. oral taxon 472	1 Prevotella bivia JCVIHMP010 contig00
CADPH178	35	draft|14851732	65.89	20.73	10	10	9.9	9.9	Prevotellaceae	Prevotella copri	1 Prevotella copri strain AF11-14 AF11-14.Scaf
CADPH178	36	draft|16252749	83.8	20.29	14	14	13.9	13.9	Prevotellaceae	Prevotella ruminicola	1 Prevotella sp. HMSC073D09 Scaffold
CADPH178	37	seqid|33453832	25.31	20.16	16	11	15.7	10.9	Coronaviridae	Severe acute respiratory syndrome-related coronavirus	vipr-gisaid_31785 hCoV-19/Kuwait/KU005/2020|EPI_ISL_422426|2020-03-16
CADPH178	38	draft|7965595	37.32	19.5	8	8	7.8	7.8	Mycoplasmataceae	Mycoplasma hyosynoviae	1 Mycoplasma hyosynoviae strain NPL6 contig00
CADPH178	39	draft|1858576	40.63	17.96	8	8	7.8	7.8	Acidaminococcaceae	Phascolarctobacterium sp. CAG:266	whole genome shotgun sequence|Veillonella sp. 6_1_27 Veillonella sp. 6_1_27, whole genome shotgun sequencing project from NCBI on Sep 28 2011 10:39PM
CADPH178	40	draft|17500538	121.18	16.37	21	20	19.8	19	Streptococcaceae	Streptococcus sp. HMSC076H10	1 Streptococcus sp. KCJ4932 NODE_
CADPH178	41	seqid|7668203	73.45	16.18	12	11	11.7	10.8	Prevotellaceae	Prevotella intermedia	NZ_CP019302.1 Prevotella intermedia strain strain 17 chromosome I, complete sequence
CADPH178	42	seqid|33450496	24.49	14.86	13	10	12.7	9.7	Coronaviridae	Severe acute respiratory syndrome-related coronavirus	vipr-gisaid_27957 hCoV-19/Spain/ACoruna_012/2020|EPI_ISL_468342|2020-05-12
CADPH178	43	seqid|7660943	29.65	14.71	11	9	10.7	8.7	Pasteurellaceae	Pasteurella dagmatis	NZ_LT906448.1 Pasteurella dagmatis strain NCTC11617 genome assembly, chromosome: 1
CADPH178	44	draft|18163277	106	14.31	16	16	15.7	15.7	Streptococcaceae	Streptococcus sanguinis	1 Streptococcus sanguinis SK353 SCAFFOLD
CADPH178	45	draft|15103680	36.61	14.19	10	9	9.9	8.9	Mycoplasmataceae	Mycoplasma testudinis	1 Mycoplasma sturni DSM 22021 Q349DRAFT_scaffold0000
CADPH178	46	draft|9831270	167.62	13.89	25	25	24	24	Prevotellaceae	Prevotella oris	1 Prevotella veroralis DSM 19559 = JCM 6290 strain DSM 19559 D464DRAFT_scaffold000
CADPH178	47	draft|9415270	39.72	13.18	8	8	7.8	7.8	Veillonellaceae	uncultured Veillonella sp.	1 uncultured Veillonella sp. isolate UMGS1235 genome assembly, contig: NODE_
CADPH178	48	seqid|16280923	41.82	12.87	9	8	8.8	8	Fusobacteriaceae	Fusobacterium periodonticum	NZ_CP024705.1 Fusobacterium periodonticum strain KCOM 2653 chromosome, complete genome
CADPH178	49	draft|9229793	55.91	12.67	12	12	12	12	Campylobacteraceae	Campylobacter concisus	1 Campylobacter concisus strain AAUH-10HCdes3 11043
CADPH178	50	draft|8680951	198.13	11.98	27	26	26.2	25.2	Streptococcaceae	Streptococcus parasanguinis	1 Streptococcus parasanguinis strain 540.rep2_SPAR
CADPH178	51	seqid|7679981	23.49	9.91	12	8	11.8	8	Campylobacteraceae	Campylobacter jejuni	NZ_CP007192.1 Campylobacter jejuni strain NS4-5-1, complete genome
CADPH178	52	draft|17859674	76.69	9.03	13	13	12.9	12.9	Streptococcaceae	Streptococcus sp. BCA20	1 Streptococcus sp. bf_0095 Scaffold_000
CADPH178	53	draft|9766627	114.8	8.78	17	17	16.9	16.9	Prevotellaceae	Prevotella bivia	1 Prevotella loescheii DSM 19665 = JCM 12249 = ATCC 15930 strain DSM 19665 F453DRAFT_scaffold000
CADPH178	54	seqid|16273373	62.88	8.37	14	13	13.6	12.7	Streptococcaceae	Streptococcus gordonii	NC_009785.1 Streptococcus gordonii str. Challis substr. CH1, complete genome
CADPH178	55	draft|12078709	90.5	7.42	11	10	10.5	9.6	Prevotellaceae	Prevotella timonensis	1 Prevotella timonensis 4401737 = DSM 22865 = JCM 15640 strain 4401737, whole genome shotgun sequence
CADPH178	56	draft|12888388	50.34	5.8	10	10	9.9	9.9	Campylobacteraceae	Campylobacter concisus	1 Campylobacter concisus strain AAUH-35UCil4-a 1101
CADPH178	57	draft|17622813	49.4	5.75	10	10	9.6	9.6	Veillonellaceae	Veillonella sp. CNR 79/14	1 Veillonella denticariosi JCM 15641 Contig_
CADPH178	58	draft|17488721	82.33	5.67	19	18	18.8	17.9	Streptococcaceae	Streptococcus sp. HMSC065C01	1 Streptococcus sp. HMSC072D07 Scaffold
CADPH178	59	draft|9742682	184.82	5.41	28	28	27.7	27.7	Prevotellaceae	Prevotella loescheii	1 Prevotella veroralis F0319 Scfld
CADPH178	60	draft|8674976	57.87	5.12	12	12	11.7	11.7	Prevotellaceae	uncultured Prevotellaceae bacterium	1 Prevotella disiens DNF00882 contig
CADPH178	61	draft|9923845	155.44	4.93	27	27	26.4	26.4	Prevotellaceae	Prevotella sp. MSX73	1 Prevotella sp. C561 supercont1.
CADPH178	62	draft|14543417	89.78	4.84	13	13	12.8	12.8	Streptococcaceae	Streptococcus pyogenes	1 Streptococcus pyogenes strain NS5568, whole genome shotgun sequence
CADPH178	63	seqid|7666031	94.38	4.79	15	15	13.9	13.9	Streptococcaceae	Streptococcus pasteurianus	NZ_CP039457.1 Streptococcus pasteurianus strain WUSP067 chromosome, complete genome
CADPH178	64	draft|12471203	84.85	4.66	15	15	14.9	14.9	Campylobacteraceae	Campylobacter concisus	1 Campylobacter concisus strain H29O-S1 NODE_
CADPH178	65	draft|14842004	70.64	4.45	14	14	13.7	13.7	Veillonellaceae	Veillonella parvula	1 Veillonella parvula strain AF04-47 AF04-47.Scaf
CADPH178	66	draft|14998860	84.85	4.42	13	12	12.4	11.6	Prevotellaceae	Prevotella oryzae	1 Prevotella oulorum JCM 14966, whole genome shotgun sequence
CADPH178	67	draft|15386785	48.65	4.37	10	10	9.9	9.9	Veillonellaceae	Veillonella sp. T11011-6	1 Veillonella rogosae JCM 15642 Contig_
CADPH178	68	draft|10285068	111.61	4.2	18	18	17.6	17.6	Streptococcaceae	Streptococcus agalactiae	1 Streptococcus sanguinis SK1056 SCAFFOLD
CADPH178	69	draft|9457933	50.13	4.05	8	8	7.7	7.7	Campylobacteraceae	Campylobacter concisus	1 Campylobacter concisus strain AAUH-20UCo 1100
CADPH178	70	draft|17762191	49.53	3.88	12	8	11.4	7.8	Bacteroidaceae	Bacteroides sp. AF32-8BH	1 Bacteroides sp. AF16-29 AF16-29.Scaf
CADPH178	71	draft|18648553	55.04	3.81	10	9	9.9	8.9	Fusobacteriaceae	Psychrilyobacter sp. S5	1 Fusobacterium sp. CM1 ctg718000000
CADPH178	72	draft|16428456	58.91	3.48	9	8	8.4	7.6	Fusobacteriaceae	Fusobacterium sp. oral taxon 370	1 Fusobacterium necrophorum subsp. funduliforme B35 FNF_B35Contig
CADPH178	73	draft|8458174	62.83	3.48	11	10	10.4	9.6	Streptococcaceae	Streptococcus intermedius	1 Streptococcus intermedius strain 32811 32811-contig_
CADPH178	74	seqid|33431636	21.77	3.45	15	10	14.7	9.9	Coronaviridae	Severe acute respiratory syndrome-related coronavirus	vipr-gisaid_6488 hCoV-19/USA/WA-UW-5136/2020|EPI_ISL_429648|2020-04-01
CADPH178	75	draft|10476873	111.63	3.31	15	14	14.7	13.8	Prevotellaceae	Prevotella maculosa	1 Prevotella amnii CRIS 21A-A contig00
CADPH178	76	draft|10246216	97.63	2.7	17	16	16.6	15.7	Streptococcaceae	Streptococcus mutans	1 Streptococcus parasanguinis F0405 ctg11269268313
CADPH178	77	draft|9721851	53.72	2.57	10	9	9.8	8.9	Campylobacteraceae	Campylobacter jejuni	1 Campylobacter concisus UNSWCD Contig_
CADPH178	78	draft|11962885	83.45	2.38	17	16	16.3	15.3	Streptococcaceae	Streptococcus orisratti	1 Streptococcus ovis DSM 16829 A3I9DRAFT_scaffold_
CADPH178	79	seqid|16274928	164.37	2.26	29	28	28	27	Streptococcaceae	Streptococcus parasanguinis	NC_017905.1 Streptococcus parasanguinis FW213, complete genome
CADPH178	80	draft|18564113	60.81	2.02	12	11	11.7	10.8	Streptococcaceae	Floricoccus penangensis	1 Streptococcus sp. HMSC067A03 Scaffold
CADPH178	81	seqid|7661118	113.96	1.41	18	17	17.5	16.5	Prevotellaceae	Prevotella intermedia	NZ_CP019301.1 Prevotella intermedia ATCC 25611 = DSM 20706 strain ATCC 25611 chromosome II, complete sequence
CADPH178	82	draft|10849585	32.02	1.18	10	8	9.6	7.7	Pasteurellaceae	Pasteurella canis	1 Pasteurella canis strain NCTC11650 genome assembly, contig: ERS1826243SCcontig0000
CADPH178	83	draft|16146592	54.97	0.84	10	9	10	9	Campylobacteraceae	Campylobacter concisus	1 Campylobacter concisus UNSW1 Contig_
CADPH178	84	draft|10144647	104.06	0.39	16	16	15.5	15.5	Streptococcaceae	Streptococcus agalactiae	1 Streptococcus mitis SK616 contig00
CADPH178	85	draft|10678241	118.5	0.29	12	12	11.4	11.4	Streptococcaceae	Streptococcus equi	1 Streptococcus equi subsp. equi strain EQUI0097, whole genome shotgun sequence
CADPH178	86	seqid|7672252	96.24	0.26	12	12	11.8	11.8	Prevotellaceae	Prevotella intermedia	NZ_CP024732.1 Prevotella intermedia strain KCOM 1741 chromosome 1, complete sequence
CADPH178	87	draft|9590405	65.56	0.18	11	11	10.7	10.7	Streptococcaceae	Streptococcus pyogenes	1 Streptococcus pyogenes strain 42043V1S1, whole genome shotgun sequence
CADPH178	88	draft|14324961	138.54	0.14	18	18	17.2	17.2	Streptococcaceae	Streptococcus pyogenes	1 Streptococcus sp. HMSC062B01 Scaffold
CADPH178	89	seqid|7668366	44.36	0.14	9	9	8.4	8.4	Streptococcaceae	Streptococcus equinus	NZ_LR134282.1 Streptococcus equinus strain NCTC8140 genome assembly, chromosome: 1
CADPH178	90	draft|16518899	141.85	0.12	18	18	17.8	17.8	Prevotellaceae	Prevotella saccharolytica	1 Prevotella histicola JCM 15637 = DNF00424 strain JCM 15637, whole genome shotgun sequence
CADPH178	91	draft|18432056	146.67	0.1	25	25	24.4	24.4	Streptococcaceae	Streptococcus parasanguinis	1 Streptococcus sp. HMSC34B10 Scaffold
CADPH178	92	draft|13478624	172.63	0.1	25	25	24.5	24.5	Streptococcaceae	Streptococcus pneumoniae	1 Streptococcus pneumoniae strain SMRU1253, whole genome shotgun sequence
CADPH178	93	draft|15681265	42.87	0.08	8	8	7.8	7.8	Streptococcaceae	Streptococcus suis	1 Streptococcus agalactiae SGBS002
CADPH178	94	draft|15023657	45.04	0.08	10	10	9.9	9.9	Mycoplasmataceae	Mycoplasma simbae	1 Mycoplasma opalescens ATCC 27921 T385DRAFT_scaffold000
CADPH178	95	draft|11183425	44.76	0.07	9	8	8.8	7.8	Streptococcaceae	Streptococcus anginosus	1 Streptococcus anginosus strain UMB0220 ERR1203631.17957_1_43.
CADPH178	96	draft|10133510	126.79	0.07	20	20	19.5	19.5	Prevotellaceae	Prevotella histicola	1 Prevotella sp. oral taxon 306 str. F0472 ctg120004305
CADPH178	97	draft|8329028	188.42	0.07	29	29	28.7	28.7	Streptococcaceae	Streptococcus pneumoniae	1 Streptococcus pneumoniae strain 2842STDY5753729, whole genome shotgun sequence
CADPH178	98	draft|16789299	148.78	0.06	19	19	18.5	18.5	Prevotellaceae	Prevotella aurantiaca	1 Prevotella disiens JCM 6334 = ATCC 29426 strain JCM 6334, whole genome shotgun sequence
CADPH178	99	draft|18474585	100.04	0.06	15	15	14.6	14.6	Streptococcaceae	Streptococcus sp. UMB1385	1 Streptococcus sp. SR4 contig000
CADPH179	0	seqid|18156311	241.07	241.07	48	43	47.2	42.4	Streptococcaceae	Streptococcus pneumoniae	NC_014498.1 Streptococcus pneumoniae 670-6B, complete genome
CADPH179	1	draft|15225294	185.47	185.47	27	25	26.4	24.4	Prevotellaceae	Prevotella sp. P5-108	1 Prevotella sp. F0091 Scaffold
CADPH179	2	seqid|33421257	111.23	111.23	26	26	25.6	25.6	Coronaviridae	Severe acute respiratory syndrome-related coronavirus	MT262993.1 Severe acute respiratory syndrome coronavirus 2 isolate SARS-Cov-2/human/PAK/Manga1/2020, complete genome
CADPH179	3	draft|9929701	122.26	108.6	22	19	20.9	18.2	Streptococcaceae	Streptococcus pneumoniae	1 Streptococcus salivarius PS4 contig00
CADPH179	4	draft|11954423	185.77	94.75	36	31	35.3	30.4	Streptococcaceae	Streptococcus pneumoniae	1 Streptococcus pneumoniae strain R34-3144, whole genome shotgun sequence
CADPH179	5	draft|10393096	113.28	92.52	22	19	21.7	18.7	Prevotellaceae	Prevotella denticola	1 Prevotella buccae ATCC 33574 SCAFFOLD
CADPH179	6	seqid|33420988	108.87	86.95	25	25	24.5	24.5	Coronaviridae	Severe acute respiratory syndrome-related coronavirus	MT079844.1 Severe acute respiratory syndrome coronavirus 2 isolate SARS-CoV-2/human/CHN/WHUHnCoV002/2020, complete genome
CADPH179	7	draft|17741729	70.86	70.86	16	15	15.9	14.9	Veillonellaceae	Veillonella infantium	1 Veillonella sp. S13054-11 Contig_
CADPH179	8	seqid|33421036	74.05	64.02	17	17	16.5	16.5	Coronaviridae	Severe acute respiratory syndrome-related coronavirus	MT246465.1 Severe acute respiratory syndrome coronavirus 2 isolate SARS-CoV-2/human/USA/WA-UW208/2020, partial genome
CADPH179	9	seqid|7666074	104.29	57.88	23	22	22.6	21.7	Streptococcaceae	Streptococcus cristatus	NZ_LS483383.1 Streptococcus cristatus strain NCTC12479 genome assembly, chromosome: 1
CADPH179	10	seqid|7662184	94.61	55.99	16	15	15.6	14.6	Prevotellaceae	Prevotella fusca	NZ_CP012074.1 Prevotella fusca JCM 17724 strain W1435 chromosome 1, complete sequence
CADPH179	11	seqid|33444081	56.98	52.14	16	15	15.7	14.7	Coronaviridae	Severe acute respiratory syndrome-related coronavirus	vipr-gisaid_20676 hCoV-19/Wales/PHWC-271E2/2020|EPI_ISL_432285|2020-03-31
CADPH179	12	draft|11044577	69.2	48.97	14	14	13.8	13.8	Veillonellaceae	uncultured Dialister sp.	1 Veillonella sp. HPA0037 acArp-supercont1.
CADPH179	13	seqid|7667793	43.28	43.28	10	10	10	10	Mycoplasmataceae	Mycoplasma bovirhinis	NZ_LR214972.1 Mycoplasma bovirhinis strain NCTC10118 genome assembly, chromosome: 1
CADPH179	14	draft|10161146	94.56	39.88	17	15	16.7	14.8	Prevotellaceae	Prevotella salivae	1 Prevotella pallens ATCC 700821 SCAFFOLD
CADPH179	15	draft|18432056	126.43	39.59	25	23	24.4	22.5	Streptococcaceae	Streptococcus parasanguinis	1 Streptococcus sp. HMSC34B10 Scaffold
CADPH179	16	seqid|33436645	48.35	38.24	11	11	10.9	10.9	Coronaviridae	Severe acute respiratory syndrome-related coronavirus	vipr-gisaid_12168 hCoV-19/USA/CA-CZB-1489/2020|EPI_ISL_468439|2020-03-23
CADPH179	17	seqid|7671597	130.01	36.9	21	20	20.4	19.5	Prevotellaceae	Prevotella intermedia	NZ_CP024725.1 Prevotella intermedia strain KCOM 2838 chromosome 1, complete sequence
CADPH179	18	draft|17140511	50.88	30.93	12	11	11.3	10.5	Streptococcaceae	Streptococcus agalactiae	1 Streptococcus agalactiae MC623
CADPH179	19	seqid|33461067	55.23	28.98	13	13	12.9	12.9	Coronaviridae	Severe acute respiratory syndrome-related coronavirus	vipr-gisaid_40012 hCoV-19/Chile/Punta_Arenas_10/2020|EPI_ISL_445291|2020-03-21
CADPH179	20	seqid|7673310	87.83	27.79	18	18	17.6	17.6	Streptococcaceae	Streptococcus sp. 1643	NZ_CP040231.1 Streptococcus sp. 1643 chromosome, complete genome
CADPH179	21	draft|10151378	60.93	27.59	12	12	11.9	11.9	Prevotellaceae	Prevotella marshii	1 Prevotella bergensis DSM 17361 SCAFFOLD
CADPH179	22	draft|14281845	53.98	25.69	9	9	8.8	8.8	Veillonellaceae	Veillonella montpellierensis	1 Veillonella sp. VA141 contig_00
CADPH179	23	seqid|11945809	81.97	24.29	14	12	13.5	11.8	Streptococcaceae	Streptococcus equi	NZ_LS483354.1 Streptococcus equi subsp. zooepidemicus strain NCTC11606 genome assembly, chromosome: 1
CADPH179	24	draft|14569038	21.34	21.34	14	9	13.7	8.9	Campylobacteraceae	Campylobacter coli	1 Campylobacter coli isolate EC5604, whole genome shotgun sequence
CADPH179	25	draft|15712654	62.02	20.21	13	11	12.4	10.4	Prevotellaceae	Prevotella sp. BP1-145	1 Prevotella salivae F0493 contig000
CADPH179	26	seqid|18157050	79.92	20.17	13	13	12.9	12.9	Prevotellaceae	Prevotella melaninogenica	NZ_CP022041.2 Prevotella melaninogenica strain FDAARGOS_306 chromosome 2, complete sequence
CADPH179	27	seqid|7663681	38.67	19.95	8	8	7.7	7.7	Veillonellaceae	Veillonella rodentium	NZ_LT906470.1 Veillonella rodentium strain NCTC12018 genome assembly, chromosome: 1
CADPH179	28	draft|7965595	37.32	19.5	8	8	7.8	7.8	Mycoplasmataceae	Mycoplasma hyosynoviae	1 Mycoplasma hyosynoviae strain NPL6 contig00
CADPH179	29	draft|18163277	94.29	17.18	16	15	15.7	14.7	Streptococcaceae	Streptococcus sanguinis	1 Streptococcus sanguinis SK353 SCAFFOLD
CADPH179	30	draft|13699895	196.15	15.68	35	31	33.7	29.9	Streptococcaceae	Streptococcus parasanguinis	1 Streptococcus parasanguinis strain UMB0216 .21837_8_52.
CADPH179	31	seqid|7666114	72.97	14.44	12	12	11.6	11.6	Prevotellaceae	Prevotella denticola	NZ_CP032056.1 Prevotella denticola strain KCOM 1525 chromosome 1, complete sequence
CADPH179	32	draft|15103680	36.61	14.19	10	9	9.9	8.9	Mycoplasmataceae	Mycoplasma testudinis	1 Mycoplasma sturni DSM 22021 Q349DRAFT_scaffold0000
CADPH179	33	draft|15508078	112.64	12.85	20	18	19.7	17.9	Prevotellaceae	Prevotella salivae	1 Prevotella nigrescens strain NCTC9336, whole genome shotgun sequence
CADPH179	34	draft|16083980	55.23	12.56	11	11	10.8	10.8	Acidaminococcaceae	Acidaminococcus sp. AM33-14BH	1 Veillonella sp. AM51-8BH AM51-8BH.Scaf
CADPH179	35	draft|10246216	97.63	11.44	17	16	16.6	15.7	Streptococcaceae	Streptococcus mutans	1 Streptococcus parasanguinis F0405 ctg11269268313
CADPH179	36	draft|18188024	53.03	9.49	11	11	10.8	10.8	Veillonellaceae	Veillonella sp. VA137	1 Veillonella tobetsuensis strain ATCC BAA-2400, whole genome shotgun sequence
CADPH179	37	draft|9950291	72.57	9.36	13	13	12.9	12.9	Prevotellaceae	Paraprevotella clara	1 Prevotella timonensis CRIS 5C-B1 contig000
CADPH179	38	seqid|33462443	79.21	8.99	19	19	18.8	18.8	Coronaviridae	Severe acute respiratory syndrome-related coronavirus	vipr-gisaid_4197 hCoV-19/bat/Yunnan/RaTG13/2013|EPI_ISL_402131|2013-07-24
CADPH179	39	seqid|16274928	166.4	8.85	29	28	28	27.1	Streptococcaceae	Streptococcus parasanguinis	NC_017905.1 Streptococcus parasanguinis FW213, complete genome
CADPH179	40	seqid|33455527	87.72	8.47	20	20	19.7	19.7	Coronaviridae	Severe acute respiratory syndrome-related coronavirus	vipr-gisaid_33705 hCoV-19/Chile/Santiago_74/2020|EPI_ISL_445370|2020-04-05
CADPH179	41	draft|8244354	45.9	7.71	10	8	9.6	7.7	Prevotellaceae	Prevotella amnii	1 Prevotella sp. kh1p2, whole genome shotgun sequence
CADPH179	42	draft|14865090	39.76	6.98	10	9	9.5	8.6	Streptococcaceae	Streptococcus equinus	NZ_JNLO010000011 Streptococcus equinus strain AG46 BV58DRAFT_scf7180000000002_quiver_dupTrim_6839.1_C, whole genome shotgun sequence?
CADPH179	43	seqid|16273842	47.03	6.89	11	10	10.8	9.9	Veillonellaceae	Veillonella parvula	NC_013520.1 Veillonella parvula DSM 2008, complete genome
CADPH179	44	draft|1697022	100.76	5.4	18	18	17.2	17.2	Streptococcaceae	Streptococcus sp. C300	whole genome shotgun sequence|Streptococcus sp. C150 Streptococcus sp. C150, whole genome shotgun sequence from NCBI on Mar 25 2011 6:07PM
CADPH179	45	draft|18433609	172.18	4.95	26	25	25.2	24.4	Streptococcaceae	Streptococcus sp. HMSC064H02	1 Streptococcus parasanguinis CC87K addUc-supercont1.
CADPH179	46	seqid|7677836	52.31	4.74	8	8	7.9	7.9	Streptococcaceae	Streptococcus pyogenes	NZ_CP028140.1 Streptococcus pyogenes strain NGAS979 chromosome, complete genome
CADPH179	47	seqid|33421053	84.97	4.58	19	19	18.7	18.7	Coronaviridae	Severe acute respiratory syndrome-related coronavirus	MT246482.1 Severe acute respiratory syndrome coronavirus 2 isolate SARS-CoV-2/human/USA/WA-UW225/2020, complete genome
CADPH179	48	draft|14842004	70.64	4.56	14	14	13.7	13.7	Veillonellaceae	Veillonella parvula	1 Veillonella parvula strain AF04-47 AF04-47.Scaf
CADPH179	49	seqid|33444985	54.98	4.5	13	13	12.9	12.9	Coronaviridae	Severe acute respiratory syndrome-related coronavirus	vipr-gisaid_21691 hCoV-19/Morocco/OUA677-19/2020|EPI_ISL_451400|2020-04-23
CADPH179	50	seqid|33450099	63.86	4.38	15	15	14.5	14.5	Coronaviridae	Severe acute respiratory syndrome-related coronavirus	vipr-gisaid_27495 hCoV-19/Portugal/PT0351/2020|EPI_ISL_454067|2020-03-18
CADPH179	51	seqid|33424327	64.61	4.36	15	15	14.9	14.9	Coronaviridae	Severe acute respiratory syndrome-related coronavirus	MT477854.1 Severe acute respiratory syndrome coronavirus 2 isolate SARS-CoV-2/human/USA/AK122/2020, complete genome
CADPH179	52	seqid|33440665	58.05	4.33	13	13	12.6	12.6	Coronaviridae	Severe acute respiratory syndrome-related coronavirus	vipr-gisaid_16767 hCoV-19/England/CAMB-1AE22B/2020|EPI_ISL_459474|2020-04-27
CADPH179	53	seqid|7662162	54.7	4.06	12	10	11.6	9.8	Prevotellaceae	Prevotella scopos	NZ_CP016205.1 Prevotella scopos JCM 17725 strain W2052 chromosome 2 genome
CADPH179	54	seqid|33435935	69.84	3.99	16	16	15.7	15.7	Coronaviridae	Severe acute respiratory syndrome-related coronavirus	vipr-gisaid_11362 hCoV-19/USA/CA-SR007/2020|EPI_ISL_429990|2020-03-21
CADPH179	55	seqid|33430608	41.74	3.87	10	10	9.8	9.8	Coronaviridae	Severe acute respiratory syndrome-related coronavirus	vipr-gisaid_5342 hCoV-19/England/20129143204/2020|EPI_ISL_424110|2020-03-11
CADPH179	56	seqid|16281788	25.16	3.25	10	8	9.8	7.8	Mycoplasmataceae	Mycoplasma anserisalpingitidis	NZ_CP042295.1 Mycoplasma anserisalpingitis strain ATCC:BAA-2147 chromosome, complete genome
CADPH179	57	draft|9931924	65.95	3.02	12	10	11.3	9.5	Streptococcaceae	Streptococcus mutans	1 Streptococcus sobrinus TCI-363 contig00
CADPH179	58	seqid|16274790	67.22	2.33	14	13	13.4	12.5	Streptococcaceae	Streptococcus gallolyticus	NC_017576.1 Streptococcus gallolyticus subsp. gallolyticus ATCC 43143 DNA, complete genome
CADPH179	59	draft|9739288	113.04	2.07	22	21	21.4	20.4	Streptococcaceae	Streptococcus mitis	1 Streptococcus infantis SK970 ctg1129914002
CADPH179	60	seqid|9709081	76	1.13	12	11	11.7	10.8	Streptococcaceae	Streptococcus sp. NCTC 11567	LR595857.1 Streptococcus sp. NCTC 11567 strain NCTC11567 genome assembly, chromosome: 1
CADPH179	61	draft|16966067	60.56	1.07	12	11	11.7	10.7	Streptococcaceae	Streptococcus sp. HMSC077F03	1 Streptococcus sp. sy004 Scaffold
CADPH179	62	draft|9837005	99.11	1.01	21	19	20.2	18.3	Streptococcaceae	Streptococcus sobrinus	1 Streptococcus mitis bv. 2 str. SK95 contig000
CADPH179	63	seqid|16273373	55.12	0.4	14	12	13.6	11.9	Streptococcaceae	Streptococcus gordonii	NC_009785.1 Streptococcus gordonii str. Challis substr. CH1, complete genome
CADPH179	64	draft|16518899	141.85	0.21	18	18	17.8	17.8	Prevotellaceae	Prevotella saccharolytica	1 Prevotella histicola JCM 15637 = DNF00424 strain JCM 15637, whole genome shotgun sequence
CADPH179	65	seqid|33421671	83.43	0.19	19	19	18.6	18.6	Coronaviridae	Severe acute respiratory syndrome-related coronavirus	MT326124.1 Severe acute respiratory syndrome coronavirus 2 isolate SARS-CoV-2/human/USA/WA-UW-1672/2020, complete genome
CADPH179	66	seqid|7670979	79.21	0.16	12	12	11.5	11.5	Streptococcaceae	Streptococcus salivarius	NZ_CP015282.1 Streptococcus salivarius strain ATCC 27945, complete genome
CADPH179	67	draft|10630208	75.11	0.1	8	8	7.9	7.9	Streptococcaceae	Streptococcus iniae	1 Streptococcus iniae strain QMA0177 NODE_
CADPH179	68	draft|18045232	62.43	0.06	8	8	7.4	7.4	Streptococcaceae	Streptococcus sp. HMSC076C08	1 Streptococcus azizii strain 12-5202, whole genome shotgun sequence
CADPH179	69	seqid|11945911	106.33	0.06	17	17	16.6	16.6	Streptococcaceae	Streptococcus cristatus	NZ_LS483471.1 Streptococcus cristatus strain NCTC13807 genome assembly, chromosome: 1
CADPH179	70	seqid|33449231	69.81	0.06	16	16	15.6	15.6	Coronaviridae	Severe acute respiratory syndrome-related coronavirus	vipr-gisaid_26520 hCoV-19/USA/MN-MDH-145/2020|EPI_ISL_427284|2020-03-22
CADPH179	71	seqid|33440494	49.55	0.05	12	12	11.9	11.9	Coronaviridae	Severe acute respiratory syndrome-related coronavirus	vipr-gisaid_16566 hCoV-19/Canada/Qc-L00241349/2020|EPI_ISL_465703|2020-03-27
CADPH179	72	draft|10231015	44.97	0.04	9	9	8.9	8.9	Veillonellaceae	Megasphaera sp. UPII 135-E	1 Veillonella sp. ACP1 ctg1200097525
CADPH179	73	draft|17028221	166.85	0.04	24	24	23.6	23.6	Streptococcaceae	Streptococcus sp. X16XC17	1 Streptococcaceae bacterium isolate MGYG-HGUT-00114 genome assembly, contig: .20298_3_25.
CADPH179	74	seqid|33434110	32.32	0.04	8	8	8	8	Coronaviridae	Severe acute respiratory syndrome-related coronavirus	vipr-gisaid_9291 hCoV-19/DRC/2128/2020|EPI_ISL_435167|2020-04-13
CADPH179	75	seqid|33422252	46.61	0.03	11	11	11	11	Coronaviridae	Severe acute respiratory syndrome-related coronavirus	MT372483.1 Severe acute respiratory syndrome coronavirus 2 isolate SARS-CoV-2/human/MYS/186197/2020 ORF1ab polyprotein (ORF1ab) and ORF1a polyprotein (ORF1ab) genes, partial cds; and surface glycoprotein (S), ORF3a protein (ORF3a), envelope protein (E), membrane glycoprotein (M), ORF6 protein (ORF6), ORF7a protein (ORF7a), ORF7b (ORF7b), ORF8 protein (ORF8), nucleocapsid phosphoprotein (N), and O…
CADPH179	76	draft|15023657	45.04	0.03	10	10	9.9	9.9	Mycoplasmataceae	Mycoplasma simbae	1 Mycoplasma opalescens ATCC 27921 T385DRAFT_scaffold000
CADPH179	77	draft|9860697	166.02	0.03	23	23	22.6	22.6	Streptococcaceae	Streptococcus mutans	1 Streptococcus sanguinis SK340 SCAFFOLD
CADPH179	78	draft|10687058	90.84	0.02	13	13	12.6	12.6	Streptococcaceae	Streptococcus pyogenes	1 Streptococcus pyogenes strain 33181V1T1_01, whole genome shotgun sequence
CADPH179	79	seqid|33429603	92.15	0.02	21	21	20.7	20.7	Coronaviridae	Severe acute respiratory syndrome-related coronavirus	vipr-gisaid_4211 hCoV-19/Bangladesh/BARJ_CVASU_CTG_502/2020|EPI_ISL_450340|2020-05-13
CADPH179	80	draft|18506994	163.08	0.02	24	24	23.3	23.3	Streptococcaceae	Lactococcus sp. DD01	1 Streptococcus sp. HMSC057G03 Scaffold
CADPH179	81	draft|18474585	100.04	0.02	15	15	14.6	14.6	Streptococcaceae	Streptococcus sp. UMB1385	1 Streptococcus sp. SR4 contig000
CADPH179	82	draft|11240723	82.38	0.01	14	14	13.6	13.6	Streptococcaceae	Streptococcus pyogenes	1 Streptococcus hyointestinalis strain NCTC12224, whole genome shotgun sequence
CADPH179	83	seqid|33457045	69.19	0.01	16	16	15.6	15.6	Coronaviridae	Severe acute respiratory syndrome-related coronavirus	vipr-gisaid_35417 hCoV-19/England/BRIS-13120F/2020|EPI_ISL_467712|2020-05-21
CADPH179	84	seqid|7660887	45.55	0.01	9	9	8.9	8.9	Veillonellaceae	Veillonella dispar	NZ_LR134375.1 Veillonella dispar strain NCTC11831 genome assembly, chromosome: 1
CADPH179	85	seqid|33422313	64.58	0.01	15	15	14.8	14.8	Coronaviridae	Severe acute respiratory syndrome-related coronavirus	MT375473.1 Severe acute respiratory syndrome coronavirus 2 isolate SARS-CoV-2/human/USA/WA-UW-5065/2020 ORF1ab polyprotein (ORF1ab) and ORF1a polyprotein (ORF1ab) genes, partial cds; and surface glycoprotein (S), ORF3a protein (ORF3a), envelope protein (E), membrane glycoprotein (M), ORF6 protein (ORF6), ORF7a protein (ORF7a), ORF7b (ORF7b), ORF8 protein (ORF8), nucleocapsid phosphoprotein (N), a…
CADPH179	86	draft|17948550	66.81	0.01	11	11	10.7	10.7	Streptococcaceae	Streptococcus sp. HMSC063D10	1 Streptococcus sp. HMSC068F04 Scaffold
CADPH179	87	seqid|33457013	83.31	0.01	19	19	18.6	18.6	Coronaviridae	Severe acute respiratory syndrome-related coronavirus	vipr-gisaid_35380 hCoV-19/Hangzhou/ZJU-01/2020|EPI_ISL_415709|2020-01-25
CADPH179	88	draft|14162528	140.5	0	18	18	17.3	17.3	Streptococcaceae	Streptococcus anginosus	1 Streptococcus anginosus strain OUP10 oup10.s1-trimmed-pair1.paired_contig_
CADPH179	89	seqid|16279664	65.18	0	14	14	13.6	13.6	Streptococcaceae	Streptococcus salivarius	NZ_CP013216.1 Streptococcus salivarius strain HSISS4, complete genome
CADPH179	90	seqid|33452180	71.77	0	17	17	16.5	16.5	Coronaviridae	Severe acute respiratory syndrome-related coronavirus	vipr-gisaid_29881 hCoV-19/Chile/Santiago_42/2020|EPI_ISL_445321|2020-03-17
CADPH179	91	seqid|33421723	52.81	0	12	12	11.5	11.5	Coronaviridae	Severe acute respiratory syndrome-related coronavirus	MT326176.1 Severe acute respiratory syndrome coronavirus 2 isolate SARS-CoV-2/human/USA/WA-UW-1638/2020 ORF1ab polyprotein (ORF1ab) and ORF1a polyprotein (ORF1ab) genes, partial cds; surface glycoprotein (S) and ORF3a protein (ORF3a) genes, complete cds; envelope protein (E) gene, partial cds; and membrane glycoprotein (M), ORF6 protein (ORF6), ORF7a protein (ORF7a), ORF7b (ORF7b), ORF8 protein (…
CADPH179	92	seqid|33435716	48.97	0	11	11	11	11	Coronaviridae	Severe acute respiratory syndrome-related coronavirus	vipr-gisaid_11118 hCoV-19/Saudi Arabia/KAUST-Makkah165/2020|EPI_ISL_437478|2020-04-09
CADPH179	93	draft|9426993	61.5	0	10	10	9.7	9.7	Streptococcaceae	Streptococcus pyogenes	1 Streptococcus pyogenes strain K7114, whole genome shotgun sequence
CADPH179	94	draft|10417419	65.75	0	11	11	10.4	10.4	Streptococcaceae	Streptococcus agalactiae	1 Streptococcus agalactiae GB00992 ctg7180000002
CADPH179	95	draft|8553276	100.28	0	13	13	12.6	12.6	Streptococcaceae	Streptococcus iniae	1 Streptococcus iniae strain QMA0258 NODE_
CADPH179	96	seqid|33434632	70.67	0	16	16	15.6	15.6	Coronaviridae	Severe acute respiratory syndrome-related coronavirus	vipr-gisaid_9888 hCoV-19/England/BRIS-122C21/2020|EPI_ISL_440730|2020-04-02
CADPH179	97	seqid|7666115	44.31	0	9	9	8.8	8.8	Prevotellaceae	Prevotella denticola	NZ_CP032057.1 Prevotella denticola strain KCOM 1525 chromosome 2, complete sequence
CADPH179	98	seqid|33430939	42.05	0	10	10	9.9	9.9	Coronaviridae	Severe acute respiratory syndrome-related coronavirus	vipr-gisaid_5716 hCoV-19/USA/WA-UW-1638/2020|EPI_ISL_424168|2020-03-19
CADPH179	99	draft|9889630	55.2	0	11	11	10.5	10.5	Streptococcaceae	Streptococcus mutans	1 Streptococcus salivarius SK126 contig00
CADPH180	0	seqid|18156311	252.39	252.39	48	44	47.2	43.4	Streptococcaceae	Streptococcus pneumoniae	NC_014498.1 Streptococcus pneumoniae 670-6B, complete genome
CADPH180	1	draft|15225294	206.83	206.83	27	26	26.4	25.4	Prevotellaceae	Prevotella sp. P5-108	1 Prevotella sp. F0091 Scaffold
CADPH180	2	draft|15080310	191.76	147.53	33	31	32	30.1	Prevotellaceae	Prevotella copri	1 Prevotella oris DSM 18711 = JCM 12252, whole genome shotgun sequence
CADPH180	3	draft|12758302	183.03	122.27	44	38	42.9	37.1	Streptococcaceae	Streptococcus pneumoniae	1 Streptococcus pneumoniae strain 2842STDY5753615, whole genome shotgun sequence
CADPH180	4	seqid|7666405	117.56	117.56	19	19	18.6	18.6	Campylobacteraceae	Campylobacter concisus	NC_009802.2 Campylobacter concisus 13826, complete genome
CADPH180	5	draft|17042347	129.8	107.07	19	19	18.5	18.5	Prevotellaceae	Prevotella marseillensis	1 Prevotella pallens strain DSM 18710 Ga0131133_1
CADPH180	6	seqid|7660976	116.79	93.6	23	20	21.8	19.1	Streptococcaceae	Streptococcus gallolyticus	NZ_CP018822.1 Streptococcus gallolyticus subsp. gallolyticus DSM 16831, complete genome
CADPH180	7	draft|5388319	179.56	80.26	29	27	28.6	26.8	Prevotellaceae	Prevotella denticola	1| Prevotella denticola DSM 20614 K335DRAFT_scaffold000
CADPH180	8	seqid|17127452	193.99	76.86	34	34	33.3	33.3	Streptococcaceae	Streptococcus sp. oral taxon 431	NZ_CP014264.1 Streptococcus sp. oral taxon 431, complete genome
CADPH180	9	draft|18777639	75.48	75.48	15	14	14.9	14	Veillonellaceae	Veillonellaceae bacterium SB90	1 Veillonella sp. AF42-16 AF42-16.Scaf
CADPH180	10	draft|16683658	72.29	67.91	14	11	13.5	10.6	Fusobacteriaceae	Fusobacterium necrophorum	1 Fusobacterium necrophorum subsp. funduliforme strain LS_1272
CADPH180	11	draft|9797820	65.59	65.59	10	10	9.9	9.9	Lachnospiraceae	Lachnospiraceae bacterium 6_1_63FAA	1 Oribacterium parvum ACB8 ctg1200077308
CADPH180	12	draft|18656363	64.91	64.91	11	10	10.7	9.7	Atopobiaceae	Olsenella sp. AF21-51	1 Atopobium sp. BS2 ctg718000000
CADPH180	13	draft|13977310	103.5	55.31	18	16	17.3	15.7	Campylobacteraceae	Campylobacter concisus	1 Campylobacter concisus strain AAUH-20HCasc 110
CADPH180	14	draft|9882550	92.11	54.6	20	18	19.6	17.7	Prevotellaceae	Prevotella sp. C561	1 Prevotella maculosa DSM 19339 = JCM 15638 strain DSM 19339 H164DRAFT_scaffold000
CADPH180	15	seqid|7594475	161.04	51.36	21	21	20	20	Prevotellaceae	Prevotella denticola	NC_015311.1 Prevotella denticola F0289, complete genome
CADPH180	16	draft|11044577	69.2	45.16	14	14	13.8	13.8	Veillonellaceae	uncultured Dialister sp.	1 Veillonella sp. HPA0037 acArp-supercont1.
CADPH180	17	draft|11554574	59.48	42.78	10	10	9.7	9.7	Campylobacteraceae	Campylobacter concisus	1 Campylobacter concisus strain AAUH-49UCf 1109
CADPH180	18	draft|10774308	55.33	42.39	8	8	7.8	7.8	Prevotellaceae	Prevotella oralis	whole genome shotgun sequence
CADPH180	19	draft|14006675	120.92	41.22	18	18	17.6	17.6	Streptococcaceae	Streptococcus gordonii	1 Streptococcus gordonii strain M5 Contig
CADPH180	20	draft|12049781	39.76	39.76	20	13	19.3	12.6	Pasteurellaceae	Haemophilus influenzae	1 Haemophilus influenzae strain 10P129H1 N10P129H1_
CADPH180	21	draft|9806551	144.93	37.83	18	18	17.6	17.6	Prevotellaceae	Prevotella sp. oral taxon 472	1 Prevotella bivia JCVIHMP010 contig00
CADPH180	22	draft|15103680	36.61	36.61	10	9	9.9	8.9	Mycoplasmataceae	Mycoplasma testudinis	1 Mycoplasma sturni DSM 22021 Q349DRAFT_scaffold0000
CADPH180	23	draft|15747175	114.66	34.91	26	25	25.5	24.5	Streptococcaceae	Streptococcus rubneri	1 Streptococcus sp. HMSC066F01 Scaffold
CADPH180	24	draft|9403364	34.73	34.73	15	9	14.4	8.9	Neisseriaceae	Neisseriaceae bacterium	1 Bergeriella denitrificans NBRC 102155, whole genome shotgun sequence
CADPH180	25	draft|17668555	30.7	30.7	11	9	10.8	8.8	Lachnospiraceae	uncultured Roseburia sp.	1 Lachnoanaerobaculum sp. OBRC5-5 supercont1.
CADPH180	26	seqid|7663681	38.67	30.12	8	8	7.7	7.7	Veillonellaceae	Veillonella rodentium	NZ_LT906470.1 Veillonella rodentium strain NCTC12018 genome assembly, chromosome: 1
CADPH180	27	seqid|16280924	55.44	29.26	12	10	11.8	9.9	Fusobacteriaceae	Fusobacterium periodonticum	NZ_CP024731.1 Fusobacterium periodonticum strain KCOM 1262 chromosome, complete genome
CADPH180	28	seqid|18156871	68.61	27.22	14	14	13.6	13.6	Streptococcaceae	Streptococcus agalactiae	NZ_CP019802.1 Streptococcus agalactiae strain SA53, complete genome
CADPH180	29	draft|16252749	83.8	24.96	14	14	13.9	13.9	Prevotellaceae	Prevotella ruminicola	1 Prevotella sp. HMSC073D09 Scaffold
CADPH180	30	draft|14062050	83.72	22.57	20	18	19.5	17.5	Streptococcaceae	Streptococcus oralis	1 Streptococcus oralis strain DD05 scaffold000
CADPH180	31	draft|17762191	67.38	21.75	12	9	11.4	8.6	Bacteroidaceae	Bacteroides sp. AF32-8BH	1 Bacteroides sp. AF16-29 AF16-29.Scaf
CADPH180	32	draft|16438217	34.9	20.88	10	9	9.9	8.9	Fusobacteriaceae	Fusobacterium sp. HMSC065F01	1 Fusobacterium sp. oral taxon 370 str. F0437 Scfld
CADPH180	33	draft|17601791	20.71	20.71	17	8	16.6	7.9	Bifidobacteriaceae	Bifidobacterium aquikefiri	1 Bifidobacterium sp. UTCIF-24 contig000
CADPH180	34	draft|10110921	80.38	20.4	11	11	10.7	10.7	Streptococcaceae	Streptococcus agalactiae	1 Streptococcus sobrinus TCI-373 contig00
CADPH180	35	draft|14221668	38.4	19.71	10	9	9.9	9	Campylobacteraceae	Campylobacter concisus	1 Campylobacter concisus strain AAUH-20HCsig-a 1107
CADPH180	36	draft|9857818	55.85	18.85	10	9	9.8	8.8	Prevotellaceae	Prevotella maculosa	1 Prevotella copri DSM 18205 Scfld
CADPH180	37	draft|9838431	111.46	18.11	19	17	18.8	16.8	Prevotellaceae	Prevotella oris	1 Prevotella oris DSM 18711 = JCM 12252 strain DSM 18711 D468DRAFT_scaffold000
CADPH180	38	draft|14011079	41.34	17.3	11	10	10.7	9.7	Veillonellaceae	Veillonella sp. DNF00869	1 Veillonella seminalis strain ADV4313-2 contig_00
CADPH180	39	seqid|16281788	25.16	16.16	10	8	9.8	7.8	Mycoplasmataceae	Mycoplasma anserisalpingitidis	NZ_CP042295.1 Mycoplasma anserisalpingitis strain ATCC:BAA-2147 chromosome, complete genome
CADPH180	40	draft|12471203	84.85	15.03	15	15	14.9	14.9	Campylobacteraceae	Campylobacter concisus	1 Campylobacter concisus strain H29O-S1 NODE_
CADPH180	41	draft|9923845	155.44	14.46	27	27	26.4	26.4	Prevotellaceae	Prevotella sp. MSX73	1 Prevotella sp. C561 supercont1.
CADPH180	42	draft|14996897	38	14.37	11	9	11	9	Lachnospiraceae	Roseburia faecis	1 Lachnoanaerobaculum saburreum strain DNF00896 Scaffold
CADPH180	43	draft|16428456	58.91	14.04	9	8	8.4	7.6	Fusobacteriaceae	Fusobacterium sp. oral taxon 370	1 Fusobacterium necrophorum subsp. funduliforme B35 FNF_B35Contig
CADPH180	44	draft|16289858	117.16	13.96	19	19	18.3	18.3	Prevotellaceae	Prevotella enoeca	1 Prevotella scopos JCM 17725, whole genome shotgun sequence
CADPH180	45	draft|12741216	129.73	12.66	19	19	18.3	18.3	Prevotellaceae	Prevotella timonensis	1 Prevotella nanceiensis DSM 19126 = JCM 15639, whole genome shotgun sequence
CADPH180	46	draft|8055735	33.76	11.86	14	10	13.6	9.8	Campylobacteraceae	Campylobacter jejuni	1 Campylobacter jejuni strain OXC6456, whole genome shotgun sequence
CADPH180	47	draft|14328133	57.06	10.52	11	9	10.6	8.7	Atopobiaceae	Olsenella sp. GAM18	1 Atopobium parvulum DNF00906 contig
CADPH180	48	seqid|7662184	105.95	9.68	16	16	15.6	15.6	Prevotellaceae	Prevotella fusca	NZ_CP012074.1 Prevotella fusca JCM 17724 strain W1435 chromosome 1, complete sequence
CADPH180	49	draft|10107142	55.71	9.67	11	11	10.8	10.8	Veillonellaceae	Veillonella atypica	1 Veillonella atypica ACS-134-V-Col7a contig00
CADPH180	50	draft|9590405	65.56	9.61	11	11	10.7	10.7	Streptococcaceae	Streptococcus pyogenes	1 Streptococcus pyogenes strain 42043V1S1, whole genome shotgun sequence
CADPH180	51	seqid|7676810	22.28	8.42	16	9	15.5	8.7	Pasteurellaceae	Haemophilus influenzae	NZ_CP031678.1 Haemophilus influenzae strain P679-2791 chromosome, complete genome
CADPH180	52	seqid|16279808	30.5	8.33	15	9	14.4	8.7	Pasteurellaceae	Pasteurellaceae bacterium NI1060	NZ_CP013830.1 Pasteurellaceae bacterium NI1060 genome
CADPH180	53	seqid|16274928	164.37	7.2	29	28	28	27	Streptococcaceae	Streptococcus parasanguinis	NC_017905.1 Streptococcus parasanguinis FW213, complete genome
CADPH180	54	seqid|16273842	47.03	7.07	11	10	10.8	9.9	Veillonellaceae	Veillonella parvula	NC_013520.1 Veillonella parvula DSM 2008, complete genome
CADPH180	55	seqid|16280923	41.82	6.66	9	8	8.8	8	Fusobacteriaceae	Fusobacterium periodonticum	NZ_CP024705.1 Fusobacterium periodonticum strain KCOM 2653 chromosome, complete genome
CADPH180	56	draft|10785499	54.45	6.44	17	13	16.3	12.9	Campylobacteraceae	Campylobacter jejuni	1 Campylobacter concisus ATCC 51561 Contig_
CADPH180	57	draft|18138931	130.05	6.31	24	23	23.3	22.4	Streptococcaceae	Streptococcus sp. HMSC034E03	1 Streptococcus sp. Marseille-P7375, whole genome shotgun sequence
CADPH180	58	seqid|16277445	19.84	4.94	11	8	10.9	8	Mycoplasmataceae	Mycoplasma californicum	NZ_CP007521.1 Mycoplasma californicum strain ST-6, complete genome
CADPH180	59	draft|9831270	167.62	4.9	25	25	24	24	Prevotellaceae	Prevotella oris	1 Prevotella veroralis DSM 19559 = JCM 6290 strain DSM 19559 D464DRAFT_scaffold000
CADPH180	60	draft|17689456	38.01	4.85	8	8	8	8	Veillonellaceae	Veillonella sp. S13054-11	1 Veillonella sp. CNR 79/14 contig_00
CADPH180	61	draft|13146142	198.72	4.85	26	26	25.3	25.3	Streptococcaceae	Streptococcus intermedius	1 Streptococcus sp. HMSC076C09 Scaffold
CADPH180	62	draft|10380026	181.6	4.8	25	25	24.3	24.3	Prevotellaceae	Prevotella buccalis	1 Prevotella bivia DSM 20514 Prebiscaffold_
CADPH180	63	draft|10170214	155.03	4.72	22	22	21.6	21.6	Prevotellaceae	Prevotella nigrescens	1 Prevotella salivae DSM 15606 SCAFFOLD
CADPH180	64	draft|9991438	88.52	4.71	13	13	12.7	12.7	Streptococcaceae	Streptococcus agalactiae	1 Streptococcus agalactiae STIR-CD-09 ctg120004483
CADPH180	65	seqid|7665097	35.57	4.55	8	8	8	8	Mycoplasmataceae	Mycoplasma dispar	NZ_CP024161.1 Mycoplasma dispar strain GS01 chromosome, complete genome
CADPH180	66	draft|17018683	74.38	4.54	11	11	10.8	10.8	Prevotellaceae	Prevotella pallens	1 Prevotella bivia strain GED7880 Scaffold
CADPH180	67	draft|17488721	90.34	4.54	19	19	18.8	18.8	Streptococcaceae	Streptococcus sp. HMSC065C01	1 Streptococcus sp. HMSC072D07 Scaffold
CADPH180	68	draft|14842004	70.64	4.46	14	14	13.7	13.7	Veillonellaceae	Veillonella parvula	1 Veillonella parvula strain AF04-47 AF04-47.Scaf
CADPH180	69	draft|10294472	133.49	4.17	18	18	17.6	17.6	Streptococcaceae	Streptococcus pneumoniae	1 Streptococcus sanguinis VMC66 SCAFFOLD
CADPH180	70	draft|16838609	158.56	4.08	24	24	23.1	23.1	Prevotellaceae	Prevotella brunnea	1 Prevotella aurantiaca JCM 15754, whole genome shotgun sequence
CADPH180	71	seqid|16281072	62.88	4.01	10	8	9.5	7.6	Fusobacteriaceae	Fusobacterium periodonticum	NZ_CP028108.1 Fusobacterium periodonticum strain 2_1_31 chromosome, complete genome
CADPH180	72	draft|9229793	55.91	3.84	12	12	12	12	Campylobacteraceae	Campylobacter concisus	1 Campylobacter concisus strain AAUH-10HCdes3 11043
CADPH180	73	draft|18648553	55.04	3.78	10	9	9.9	8.9	Fusobacteriaceae	Psychrilyobacter sp. S5	1 Fusobacterium sp. CM1 ctg718000000
CADPH180	74	draft|10476873	111.63	3.23	15	14	14.7	13.8	Prevotellaceae	Prevotella maculosa	1 Prevotella amnii CRIS 21A-A contig00
CADPH180	75	draft|10889238	51.31	2.48	10	9	9.6	8.8	Campylobacteraceae	Campylobacter concisus	1 Campylobacter concisus strain AAUH-12CDtra-a 1101
CADPH180	76	draft|10749461	47.42	2.3	11	10	10.8	9.9	Campylobacteraceae	Campylobacter concisus	1 Campylobacter concisus strain AUS22-Bd2 scaffold_
CADPH180	77	seqid|7661118	113.96	1.55	18	17	17.5	16.5	Prevotellaceae	Prevotella intermedia	NZ_CP019301.1 Prevotella intermedia ATCC 25611 = DSM 20706 strain ATCC 25611 chromosome II, complete sequence
CADPH180	78	draft|11995322	68.95	1.32	15	14	14.3	13.3	Streptococcaceae	Streptococcus pyogenes	1 Streptococcus massiliensis DSM 18628 A3I3DRAFT_scaffold_
CADPH180	79	draft|16146592	54.97	0.85	10	9	10	9	Campylobacteraceae	Campylobacter concisus	1 Campylobacter concisus UNSW1 Contig_
CADPH180	80	draft|10678241	118.5	0.31	12	12	11.4	11.4	Streptococcaceae	Streptococcus equi	1 Streptococcus equi subsp. equi strain EQUI0097, whole genome shotgun sequence
CADPH180	81	draft|18474585	100.04	0.22	15	15	14.6	14.6	Streptococcaceae	Streptococcus sp. UMB1385	1 Streptococcus sp. SR4 contig000
CADPH180	82	draft|14851732	65.89	0.19	10	10	9.9	9.9	Prevotellaceae	Prevotella copri	1 Prevotella copri strain AF11-14 AF11-14.Scaf
CADPH180	83	seqid|7664284	139.93	0.15	21	21	20.4	20.4	Streptococcaceae	Streptococcus viridans	NZ_LR134266.1 Streptococcus viridans strain NCTC3166 genome assembly, chromosome: 1
CADPH180	84	seqid|7668203	79.74	0.12	12	12	11.7	11.7	Prevotellaceae	Prevotella intermedia	NZ_CP019302.1 Prevotella intermedia strain strain 17 chromosome I, complete sequence
CADPH180	85	draft|16518899	141.85	0.09	18	18	17.8	17.8	Prevotellaceae	Prevotella saccharolytica	1 Prevotella histicola JCM 15637 = DNF00424 strain JCM 15637, whole genome shotgun sequence
CADPH180	86	draft|10988846	39.53	0.07	8	8	7.9	7.9	Veillonellaceae	Veillonella parvula	1 Veillonella parvula strain UMB0371 ERR1203608.17957_1_20.
CADPH180	87	draft|8244354	64.9	0.06	10	10	9.6	9.6	Prevotellaceae	Prevotella amnii	1 Prevotella sp. kh1p2, whole genome shotgun sequence
CADPH180	88	seqid|7661501	58.06	0.05	8	8	7.9	7.9	Prevotellaceae	Prevotella sp. oral taxon 299	NC_022111.1 Prevotella sp. oral taxon 299 str. F0039 plasmid, complete sequence
CADPH180	89	seqid|11945911	106.33	0.04	17	17	16.6	16.6	Streptococcaceae	Streptococcus cristatus	NZ_LS483471.1 Streptococcus cristatus strain NCTC13807 genome assembly, chromosome: 1
CADPH180	90	draft|14002790	142.11	0.04	27	27	26.5	26.5	Streptococcaceae	Streptococcus mitis	1 Streptococcus mitis strain BCA16 D8856_contig0
CADPH180	91	draft|9781560	45.69	0.04	9	9	9	9	Streptococcaceae	Streptococcus agalactiae	1 Streptococcus anginosus SK1138 ctg1200079942
CADPH180	92	draft|10332924	130.21	0.03	20	20	19.2	19.2	Streptococcaceae	Streptococcus agalactiae	1 Streptococcus vestibularis ATCC 49124 SCAFFOLD
CADPH180	93	draft|15855518	61.28	0.03	9	9	8.7	8.7	Prevotellaceae	Prevotella ruminicola	1 Prevotella sp. Marseille-P4119, whole genome shotgun sequence
CADPH180	94	draft|14962697	96.35	0.03	17	17	16.6	16.6	Prevotellaceae	Prevotella baroniae	1 Prevotella falsenii DSM 22864 = JCM 15124, whole genome shotgun sequence
CADPH180	95	draft|9766627	114.8	0.03	17	17	16.9	16.9	Prevotellaceae	Prevotella bivia	1 Prevotella loescheii DSM 19665 = JCM 12249 = ATCC 15930 strain DSM 19665 F453DRAFT_scaffold000
CADPH180	96	draft|13476517	107.12	0.03	17	17	16.8	16.8	Campylobacteraceae	Campylobacter concisus	1 Campylobacter concisus strain AAUH-35UCil3-a 11022
CADPH180	97	draft|18045232	62.43	0.03	8	8	7.4	7.4	Streptococcaceae	Streptococcus sp. HMSC076C08	1 Streptococcus azizii strain 12-5202, whole genome shotgun sequence
CADPH180	98	draft|10034309	165.92	0.02	30	30	29.6	29.6	Streptococcaceae	Streptococcus agalactiae	1 Streptococcus infantis SPAR10 GA06201.contig.
CADPH180	99	draft|8553276	100.28	0.02	13	13	12.6	12.6	Streptococcaceae	Streptococcus iniae	1 Streptococcus iniae strain QMA0258 NODE_
CADPH192	0	seqid|33421257	111.23	111.23	26	26	25.6	25.6	Coronaviridae	Severe acute respiratory syndrome-related coronavirus	MT262993.1 Severe acute respiratory syndrome coronavirus 2 isolate SARS-Cov-2/human/PAK/Manga1/2020, complete genome
CADPH192	1	seqid|33420988	108.87	86.95	25	25	24.5	24.5	Coronaviridae	Severe acute respiratory syndrome-related coronavirus	MT079844.1 Severe acute respiratory syndrome coronavirus 2 isolate SARS-CoV-2/human/CHN/WHUHnCoV002/2020, complete genome
CADPH192	2	draft|15225294	86.24	86.24	27	17	26.4	16.5	Prevotellaceae	Prevotella sp. P5-108	1 Prevotella sp. F0091 Scaffold
CADPH192	3	seqid|33441895	84.09	69.78	20	20	19.4	19.4	Coronaviridae	Severe acute respiratory syndrome-related coronavirus	vipr-gisaid_18176 hCoV-19/Canada/ON_MU-S218/2020|EPI_ISL_463974|2020-03-26
CADPH192	4	draft|8285711	53.24	53.24	12	9	11.8	9	Streptococcaceae	Streptococcus pyogenes	1 Streptococcus pyogenes strain GAS14267, whole genome shotgun sequence
CADPH192	5	draft|11044577	48.07	48.07	14	12	13.8	11.8	Veillonellaceae	uncultured Dialister sp.	1 Veillonella sp. HPA0037 acArp-supercont1.
CADPH192	6	seqid|33429331	45.86	45.86	11	11	10.9	10.9	Coronaviridae	Severe acute respiratory syndrome-related coronavirus	vipr-gisaid_3895 hCoV-19/Canada/ON_MU-S305/2020|EPI_ISL_463978|2020-03-28
CADPH192	7	draft|15023657	45.04	45.04	10	10	9.9	9.9	Mycoplasmataceae	Mycoplasma simbae	1 Mycoplasma opalescens ATCC 27921 T385DRAFT_scaffold000
CADPH192	8	draft|18533908	41.13	35.21	10	9	9.9	9	Veillonellaceae	Veillonella sp. ICM51a	1 Veillonella sp. T34266-5 Contig_
CADPH192	9	seqid|33421618	48.48	33.54	11	11	11	11	Coronaviridae	Severe acute respiratory syndrome-related coronavirus	MT326071.1 Severe acute respiratory syndrome coronavirus 2 isolate SARS-CoV-2/human/USA/ID-UW-1938/2020, complete genome
CADPH192	10	draft|12741216	51.65	30.13	19	13	18.3	12.5	Prevotellaceae	Prevotella timonensis	1 Prevotella nanceiensis DSM 19126 = JCM 15639, whole genome shotgun sequence
CADPH192	11	seqid|33450099	63.86	25.64	15	15	14.5	14.5	Coronaviridae	Severe acute respiratory syndrome-related coronavirus	vipr-gisaid_27495 hCoV-19/Portugal/PT0351/2020|EPI_ISL_454067|2020-03-18
CADPH192	12	seqid|7672823	49.82	19.14	20	16	19.9	15.9	Prevotellaceae	Prevotella intermedia	NZ_CP030095.1 Prevotella intermedia strain KCOM 2734 chromosome 2, complete sequence
CADPH192	13	draft|15103680	36.61	14.21	10	9	9.9	8.9	Mycoplasmataceae	Mycoplasma testudinis	1 Mycoplasma sturni DSM 22021 Q349DRAFT_scaffold0000
CADPH192	14	seqid|33421207	57.74	12.39	14	14	13.7	13.7	Coronaviridae	Severe acute respiratory syndrome-related coronavirus	MT259242.1 Severe acute respiratory syndrome coronavirus 2 isolate SARS-CoV-2/human/USA/CT-UW250/2020, partial genome
CADPH192	15	seqid|16281788	25.16	11.82	10	8	9.8	7.8	Mycoplasmataceae	Mycoplasma anserisalpingitidis	NZ_CP042295.1 Mycoplasma anserisalpingitis strain ATCC:BAA-2147 chromosome, complete genome
CADPH192	16	draft|10107142	46.91	11.78	11	10	10.8	9.8	Veillonellaceae	Veillonella atypica	1 Veillonella atypica ACS-134-V-Col7a contig00
CADPH192	17	draft|16083980	44.06	10.66	11	10	10.8	9.8	Acidaminococcaceae	Acidaminococcus sp. AM33-14BH	1 Veillonella sp. AM51-8BH AM51-8BH.Scaf
CADPH192	18	seqid|33446272	80.71	10.04	18	18	17.6	17.6	Coronaviridae	Severe acute respiratory syndrome-related coronavirus	vipr-gisaid_23153 hCoV-19/England/CAMB-72E2D/2020|EPI_ISL_439968|2020-03-20
CADPH192	19	draft|7965595	37.32	9.37	8	8	7.8	7.8	Mycoplasmataceae	Mycoplasma hyosynoviae	1 Mycoplasma hyosynoviae strain NPL6 contig00
CADPH192	20	seqid|33461067	55.23	8.92	13	13	12.9	12.9	Coronaviridae	Severe acute respiratory syndrome-related coronavirus	vipr-gisaid_40012 hCoV-19/Chile/Punta_Arenas_10/2020|EPI_ISL_445291|2020-03-21
CADPH192	21	seqid|33455527	87.72	8.47	20	20	19.7	19.7	Coronaviridae	Severe acute respiratory syndrome-related coronavirus	vipr-gisaid_33705 hCoV-19/Chile/Santiago_74/2020|EPI_ISL_445370|2020-04-05
CADPH192	22	seqid|7675135	33.93	7.55	13	8	12.3	7.7	Streptococcaceae	Streptococcus thermophilus	NZ_LT604076.1 Streptococcus thermophilus strain ACA-DC 2 genome assembly, chromosome: I
CADPH192	23	seqid|33462443	79.21	4.67	19	19	18.8	18.8	Coronaviridae	Severe acute respiratory syndrome-related coronavirus	vipr-gisaid_4197 hCoV-19/bat/Yunnan/RaTG13/2013|EPI_ISL_402131|2013-07-24
CADPH192	24	seqid|33444985	54.98	4.5	13	13	12.9	12.9	Coronaviridae	Severe acute respiratory syndrome-related coronavirus	vipr-gisaid_21691 hCoV-19/Morocco/OUA677-19/2020|EPI_ISL_451400|2020-04-23
CADPH192	25	seqid|33424327	64.61	4.36	15	15	14.9	14.9	Coronaviridae	Severe acute respiratory syndrome-related coronavirus	MT477854.1 Severe acute respiratory syndrome coronavirus 2 isolate SARS-CoV-2/human/USA/AK122/2020, complete genome
CADPH192	26	seqid|33435716	48.97	4.33	11	11	11	11	Coronaviridae	Severe acute respiratory syndrome-related coronavirus	vipr-gisaid_11118 hCoV-19/Saudi Arabia/KAUST-Makkah165/2020|EPI_ISL_437478|2020-04-09
CADPH192	27	seqid|33440665	58.05	4.33	13	13	12.6	12.6	Coronaviridae	Severe acute respiratory syndrome-related coronavirus	vipr-gisaid_16767 hCoV-19/England/CAMB-1AE22B/2020|EPI_ISL_459474|2020-04-27
CADPH192	28	draft|9714003	38.82	4.3	8	8	8	8	Veillonellaceae	Dialister micraerophilus	1 Veillonella parvula ACS-068-V-Sch12 contig000
CADPH192	29	seqid|33435935	69.84	3.99	16	16	15.7	15.7	Coronaviridae	Severe acute respiratory syndrome-related coronavirus	vipr-gisaid_11362 hCoV-19/USA/CA-SR007/2020|EPI_ISL_429990|2020-03-21
CADPH192	30	seqid|33443624	79.72	3.95	19	19	18.8	18.8	Coronaviridae	Severe acute respiratory syndrome-related coronavirus	vipr-gisaid_20151 hCoV-19/Sichuan/SC-NC-071/2020|EPI_ISL_451330|2020-01-29
CADPH192	31	seqid|33436941	62.88	3.89	15	15	14.7	14.7	Coronaviridae	Severe acute respiratory syndrome-related coronavirus	vipr-gisaid_12500 hCoV-19/Spain/COV002032/2020|EPI_ISL_452390|2020-03-17
CADPH192	32	seqid|33421671	83.43	0.19	19	19	18.6	18.6	Coronaviridae	Severe acute respiratory syndrome-related coronavirus	MT326124.1 Severe acute respiratory syndrome coronavirus 2 isolate SARS-CoV-2/human/USA/WA-UW-1672/2020, complete genome
CADPH192	33	seqid|33438834	82.27	0.1	19	19	18.5	18.5	Coronaviridae	Severe acute respiratory syndrome-related coronavirus	vipr-gisaid_14648 hCoV-19/England/20146061904/2020|EPI_ISL_421987|2020-03-31
CADPH192	34	seqid|33458072	70.2	0.1	16	16	15.8	15.8	Coronaviridae	Severe acute respiratory syndrome-related coronavirus	vipr-gisaid_36608 hCoV-19/USA/WA-S586/2020|EPI_ISL_434346|2020-03-31
CADPH192	35	seqid|33449231	69.81	0.06	16	16	15.6	15.6	Coronaviridae	Severe acute respiratory syndrome-related coronavirus	vipr-gisaid_26520 hCoV-19/USA/MN-MDH-145/2020|EPI_ISL_427284|2020-03-22
CADPH192	36	seqid|33451076	69.45	0.04	16	16	15.6	15.6	Coronaviridae	Severe acute respiratory syndrome-related coronavirus	vipr-gisaid_28614 hCoV-19/Switzerland/130014/2020|EPI_ISL_467008|2020-05-07
CADPH192	37	seqid|33434110	32.32	0.04	8	8	8	8	Coronaviridae	Severe acute respiratory syndrome-related coronavirus	vipr-gisaid_9291 hCoV-19/DRC/2128/2020|EPI_ISL_435167|2020-04-13
CADPH192	38	seqid|33422252	46.61	0.03	11	11	11	11	Coronaviridae	Severe acute respiratory syndrome-related coronavirus	MT372483.1 Severe acute respiratory syndrome coronavirus 2 isolate SARS-CoV-2/human/MYS/186197/2020 ORF1ab polyprotein (ORF1ab) and ORF1a polyprotein (ORF1ab) genes, partial cds; and surface glycoprotein (S), ORF3a protein (ORF3a), envelope protein (E), membrane glycoprotein (M), ORF6 protein (ORF6), ORF7a protein (ORF7a), ORF7b (ORF7b), ORF8 protein (ORF8), nucleocapsid phosphoprotein (N), and O…
CADPH192	39	seqid|33452434	48.62	0.02	11	11	10.8	10.8	Coronaviridae	Severe acute respiratory syndrome-related coronavirus	vipr-gisaid_30171 hCoV-19/England/CAMB-81CC7/2020|EPI_ISL_443085|2020-04-12
CADPH192	40	seqid|33438491	74.29	0.01	17	17	16.6	16.6	Coronaviridae	Severe acute respiratory syndrome-related coronavirus	vipr-gisaid_14271 hCoV-19/England/NOTT-10F2FB/2020|EPI_ISL_432990|2020-04-01
CADPH192	41	seqid|33457045	69.19	0.01	16	16	15.6	15.6	Coronaviridae	Severe acute respiratory syndrome-related coronavirus	vipr-gisaid_35417 hCoV-19/England/BRIS-13120F/2020|EPI_ISL_467712|2020-05-21
CADPH192	42	seqid|33456775	87.53	0.01	20	20	19.8	19.8	Coronaviridae	Severe acute respiratory syndrome-related coronavirus	vipr-gisaid_35118 hCoV-19/England/EXET-13512C/2020|EPI_ISL_457034|2020-04-06
CADPH192	43	seqid|33451322	73.57	0.01	17	17	16.8	16.8	Coronaviridae	Severe acute respiratory syndrome-related coronavirus	vipr-gisaid_28897 hCoV-19/USA/WA-UW93/2020|EPI_ISL_416449|2020-03-11
CADPH192	44	seqid|33457013	83.31	0.01	19	19	18.6	18.6	Coronaviridae	Severe acute respiratory syndrome-related coronavirus	vipr-gisaid_35380 hCoV-19/Hangzhou/ZJU-01/2020|EPI_ISL_415709|2020-01-25
CADPH192	45	seqid|33461709	74.49	0.01	17	17	16.6	16.6	Coronaviridae	Severe acute respiratory syndrome-related coronavirus	vipr-gisaid_40730 hCoV-19/Senegal/119/2020|EPI_ISL_418215|2020-03-12
CADPH192	46	seqid|33454269	55.76	0	13	13	12.6	12.6	Coronaviridae	Severe acute respiratory syndrome-related coronavirus	vipr-gisaid_32270 hCoV-19/Portugal/PT0126/2020|EPI_ISL_453842|2020-03-26
CADPH192	47	seqid|33452180	71.77	0	17	17	16.5	16.5	Coronaviridae	Severe acute respiratory syndrome-related coronavirus	vipr-gisaid_29881 hCoV-19/Chile/Santiago_42/2020|EPI_ISL_445321|2020-03-17
CADPH192	48	seqid|33425182	65.9	0	15	15	14.8	14.8	Coronaviridae	Severe acute respiratory syndrome-related coronavirus	MT520468.1 Severe acute respiratory syndrome coronavirus 2 isolate SARS-CoV-2/human/USA/MA_MGH_00617/2020 ORF1ab polyprotein (ORF1ab), ORF1a polyprotein (ORF1ab), surface glycoprotein (S), ORF3a protein (ORF3a), envelope protein (E), membrane glycoprotein (M), ORF6 protein (ORF6), ORF7a protein (ORF7a), ORF7b (ORF7b), ORF8 protein (ORF8), nucleocapsid phosphoprotein (N), and ORF10 protein (ORF10)…
CADPH192	49	seqid|7665097	35.57	0	8	8	8	8	Mycoplasmataceae	Mycoplasma dispar	NZ_CP024161.1 Mycoplasma dispar strain GS01 chromosome, complete genome
CADPH192	50	seqid|33434632	70.67	0	16	16	15.6	15.6	Coronaviridae	Severe acute respiratory syndrome-related coronavirus	vipr-gisaid_9888 hCoV-19/England/BRIS-122C21/2020|EPI_ISL_440730|2020-04-02
CADPH192	51	seqid|33436196	76.26	0	18	18	17.4	17.4	Coronaviridae	Severe acute respiratory syndrome-related coronavirus	vipr-gisaid_11659 hCoV-19/China/IQTC02/2020|EPI_ISL_412967|2020-01-29
CADPH192	52	seqid|33434635	51.13	0	12	12	11.9	11.9	Coronaviridae	Severe acute respiratory syndrome-related coronavirus	vipr-gisaid_9892 hCoV-19/Malaysia/IMR_WC2423/2020|EPI_ISL_459953|2020-03-16
CADPH192	53	seqid|33431348	75.81	0	17	17	16.7	16.7	Coronaviridae	Severe acute respiratory syndrome-related coronavirus	vipr-gisaid_6172 hCoV-19/USA/NY-PV09408/2020|EPI_ISL_450088|2020-03-11
CADPH192	54	seqid|33451483	85.77	0	20	20	19.6	19.6	Coronaviridae	Severe acute respiratory syndrome-related coronavirus	vipr-gisaid_29081 hCoV-19/Bangladesh/BARJ_CVASU_CTG_506/2020|EPI_ISL_450342|2020-05-08
CADPH192	55	seqid|33456146	86.73	0	20	20	19.6	19.6	Coronaviridae	Severe acute respiratory syndrome-related coronavirus	vipr-gisaid_34403 hCoV-19/USA/WA-S727/2020|EPI_ISL_449897|2020-04-10
CADPH192	56	seqid|33424801	45.81	0	11	11	10.7	10.7	Coronaviridae	Severe acute respiratory syndrome-related coronavirus	MT509696.1 Severe acute respiratory syndrome coronavirus 2 isolate SARS-CoV-2/human/USA/MI-MDHHS-SC20350/2020 ORF1ab polyprotein (ORF1ab), ORF1a polyprotein (ORF1ab), surface glycoprotein (S), ORF3a protein (ORF3a), envelope protein (E), membrane glycoprotein (M), and ORF6 protein (ORF6) genes, complete cds; ORF7a protein (ORF7a) and ORF7b (ORF7b) genes, partial cds; and ORF8 protein (ORF8), nucl…
CADPH192	57	seqid|33444035	64.6	0	15	15	14.5	14.5	Coronaviridae	Severe acute respiratory syndrome-related coronavirus	vipr-gisaid_20624 hCoV-19/USA/WA-UW-1690/2020|EPI_ISL_424216|2020-03-19
CADPH192	58	seqid|33462450	54.54	0	12	12	12	12	Coronaviridae	Pangolin coronavirus	vipr-gisaid_6517 hCoV-19/pangolin/Guangdong/1/2019|EPI_ISL_410721|2019
CADPH192	59	seqid|33430788	84.62	0	20	20	19.8	19.8	Coronaviridae	Severe acute respiratory syndrome-related coronavirus	vipr-gisaid_5544 hCoV-19/Canada/ON_PHL7512/2020|EPI_ISL_418379|2020-03-13
CADPH192	60	seqid|33436218	78.91	0	18	18	17.7	17.7	Coronaviridae	Severe acute respiratory syndrome-related coronavirus	vipr-gisaid_11684 hCoV-19/Malaysia/IMR_WC1177/2020|EPI_ISL_430439|2020-03-05
CADPH192	61	seqid|33428628	69.75	0	16	16	15.5	15.5	Coronaviridae	Severe acute respiratory syndrome-related coronavirus	vipr-gisaid_3088 hCoV-19/Brazil/RJ-1702/2020|EPI_ISL_456087|2020-04-08
CADPH192	62	seqid|33446319	56.95	0	13	13	13	13	Coronaviridae	Severe acute respiratory syndrome-related coronavirus	vipr-gisaid_23207 hCoV-19/Wales/PHWC-29229/2020|EPI_ISL_445497|2020-04-02
CADPH192	63	seqid|33449995	86.73	0	20	20	19.6	19.6	Coronaviridae	Severe acute respiratory syndrome-related coronavirus	vipr-gisaid_27376 hCoV-19/Romania/284489/2020|EPI_ISL_455470|2020-05-14
CADPH192	64	seqid|33439981	50.17	0	12	12	12	12	Coronaviridae	Severe acute respiratory syndrome-related coronavirus	vipr-gisaid_15959 hCoV-19/Spain/Madrid_H2_16/2020|EPI_ISL_417952|2020-03-09
CADPH192	65	seqid|33421880	42.05	0	10	10	9.9	9.9	Coronaviridae	Severe acute respiratory syndrome-related coronavirus	MT345864.1 Severe acute respiratory syndrome coronavirus 2 isolate SARS-CoV-2/human/USA/ID-UW-2195/2020 ORF1ab polyprotein (ORF1ab) and ORF1a polyprotein (ORF1ab) genes, partial cds; and surface glycoprotein (S), ORF3a protein (ORF3a), envelope protein (E), membrane glycoprotein (M), ORF6 protein (ORF6), ORF7a protein (ORF7a), ORF7b (ORF7b), ORF8 protein (ORF8), nucleocapsid phosphoprotein (N), a…
CADPH192	66	seqid|33452376	49.13	0	11	11	11	11	Coronaviridae	Severe acute respiratory syndrome-related coronavirus	vipr-gisaid_30102 hCoV-19/Italy/UniMI02/2020|EPI_ISL_417446|2020-02-24
CADPH192	67	seqid|33443640	74.84	0	17	17	16.6	16.6	Coronaviridae	Severe acute respiratory syndrome-related coronavirus	vipr-gisaid_20168 hCoV-19/Italy/IZSPB_1259/2020|EPI_ISL_451962|2020-03-20
CADPH192	68	seqid|33421006	61.84	0	15	15	14.8	14.8	Coronaviridae	Severe acute respiratory syndrome-related coronavirus	MT163721.1 Severe acute respiratory syndrome coronavirus 2 isolate SARS-CoV-2/human/USA/WA9-UW6/2020, partial genome
CADPH192	69	seqid|33442975	86.73	0	20	20	19.6	19.6	Coronaviridae	Severe acute respiratory syndrome-related coronavirus	vipr-gisaid_19404 hCoV-19/Taiwan/TSGH-32/2020|EPI_ISL_447591|2020-03-20
CADPH192	70	seqid|33421826	64.35	0	15	15	14.8	14.8	Coronaviridae	Severe acute respiratory syndrome-related coronavirus	MT345810.1 Severe acute respiratory syndrome coronavirus 2 isolate SARS-CoV-2/human/USA/WA-UW-2086/2020 ORF1ab polyprotein (ORF1ab) and ORF1a polyprotein (ORF1ab) genes, partial cds; and surface glycoprotein (S), ORF3a protein (ORF3a), envelope protein (E), membrane glycoprotein (M), ORF6 protein (ORF6), ORF7a protein (ORF7a), ORF7b (ORF7b), ORF8 protein (ORF8), nucleocapsid phosphoprotein (N), a…
CADPH192	71	seqid|33456814	74.27	0	17	17	16.6	16.6	Coronaviridae	Severe acute respiratory syndrome-related coronavirus	vipr-gisaid_35162 hCoV-19/England/NORW-E995D/2020|EPI_ISL_461838|2020-04-29
CADPH192	72	seqid|33421083	86.73	0	20	20	19.6	19.6	Coronaviridae	Severe acute respiratory syndrome-related coronavirus	MT252688.1 Severe acute respiratory syndrome coronavirus 2 isolate SARS-CoV-2/human/USA/WA-UW89/2020, complete genome
CADPH192	73	seqid|33431345	65.73	0	15	15	14.7	14.7	Coronaviridae	Severe acute respiratory syndrome-related coronavirus	vipr-gisaid_6168 hCoV-19/Scotland/CVR3483/2020|EPI_ISL_456875|2020-05-12
CADPH192	74	seqid|33426844	60.95	0	14	14	13.6	13.6	Coronaviridae	Severe acute respiratory syndrome-related coronavirus	vipr-gisaid_1091 hCoV-19/USA/AZ-ASU2923/2020|EPI_ISL_424669|2020-03-16
CADPH192	75	seqid|33448690	86.74	0	20	20	19.6	19.6	Coronaviridae	Severe acute respiratory syndrome-related coronavirus	vipr-gisaid_25908 hCoV-19/Latvia/019/2020|EPI_ISL_450519|2020-04-14
CADPH192	76	seqid|33439808	86.73	0	20	20	19.6	19.6	Coronaviridae	Severe acute respiratory syndrome-related coronavirus	vipr-gisaid_15764 hCoV-19/USA/WA-S300/2020|EPI_ISL_430154|2020-03-25
CADPH192	77	seqid|33456356	57.75	0	13	13	12.6	12.6	Coronaviridae	Severe acute respiratory syndrome-related coronavirus	vipr-gisaid_34635 hCoV-19/England/BRIS-12268D/2020|EPI_ISL_440680|2020-04-05
CADPH192	78	seqid|33421723	52.81	0	12	12	11.5	11.5	Coronaviridae	Severe acute respiratory syndrome-related coronavirus	MT326176.1 Severe acute respiratory syndrome coronavirus 2 isolate SARS-CoV-2/human/USA/WA-UW-1638/2020 ORF1ab polyprotein (ORF1ab) and ORF1a polyprotein (ORF1ab) genes, partial cds; surface glycoprotein (S) and ORF3a protein (ORF3a) genes, complete cds; envelope protein (E) gene, partial cds; and membrane glycoprotein (M), ORF6 protein (ORF6), ORF7a protein (ORF7a), ORF7b (ORF7b), ORF8 protein (…
CADPH192	79	seqid|33462446	72.11	0	17	17	16.1	16.1	Coronaviridae	unassigned	vipr-gisaid_16066 hCoV-19/env/Beijing/BJ2456/2020|EPI_ISL_430745|2020-03-14
CADPH192	80	seqid|33434164	63.66	0	15	15	15	15	Coronaviridae	Severe acute respiratory syndrome-related coronavirus	vipr-gisaid_9353 hCoV-19/USA/CA-CZB-1240/2020|EPI_ISL_454660|2020-04-14
CADPH192	81	seqid|33451533	57.75	0	13	13	12.6	12.6	Coronaviridae	Severe acute respiratory syndrome-related coronavirus	vipr-gisaid_29140 hCoV-19/England/CAMB-78EAF/2020|EPI_ISL_440594|2020-04-02
CADPH192	82	seqid|33430646	41.31	0	10	10	9.9	9.9	Coronaviridae	Severe acute respiratory syndrome-related coronavirus	vipr-gisaid_5383 hCoV-19/USA/OH-OSUP0019/2020|EPI_ISL_427291|2020-03-31
CADPH192	83	seqid|33445654	46.05	0	11	11	10.9	10.9	Coronaviridae	Severe acute respiratory syndrome-related coronavirus	vipr-gisaid_22449 hCoV-19/Mongolia/3989/2020|EPI_ISL_467665|2020-03-25
CADPH192	84	seqid|33430748	79.21	0	18	18	17.6	17.6	Coronaviridae	Severe acute respiratory syndrome-related coronavirus	vipr-gisaid_5494 hCoV-19/USA/NY-PV09359/2020|EPI_ISL_450047|2020-03-16
CADPH149	0	draft|17852934	25.73	25.73	20	10	18.9	9.4	Corynebacteriaceae	Corynebacterium sp. KPL2004	1 Corynebacterium sp. HMSC076D02 Scaffold
CADPH149	1	seqid|16274264	22.89	9.18	19	11	18.4	10.7	Corynebacteriaceae	Corynebacterium resistens	NC_015673.1 Corynebacterium resistens DSM 45100, complete genome
CADPH150	0	seqid|7676848	21.62	21.62	14	8	13.5	7.6	Burkholderiaceae	Ralstonia solanacearum	NZ_CP022481.1 Ralstonia solanacearum strain HA4-1 chromosome, complete genome
CADPH182	0	seqid|33458074	53.96	53.96	19	16	18.6	15.7	Coronaviridae	Severe acute respiratory syndrome-related coronavirus	vipr-gisaid_36610 hCoV-19/Iceland/389/2020|EPI_ISL_424413|2020-03-19
CADPH182	1	seqid|33435004	41.99	41.99	10	10	10	10	Coronaviridae	Severe acute respiratory syndrome-related coronavirus	vipr-gisaid_10315 hCoV-19/Wales/PHWC-25BF5/2020|EPI_ISL_422291|2020-03-24
CADPH182	2	seqid|33462451	38.7	38.7	9	9	9	9	Coronaviridae	Pangolin coronavirus	vipr-gisaid_19821 hCoV-19/pangolin/Guangxi/P3B/2017|EPI_ISL_410543|2017
CADPH182	3	seqid|33445004	42.43	25.61	12	11	11.8	10.8	Coronaviridae	Severe acute respiratory syndrome-related coronavirus	vipr-gisaid_21711 hCoV-19/Portugal/PT0209/2020|EPI_ISL_453923|2020-03-30
CADPH182	4	seqid|33457316	27.9	23.1	16	11	15.3	10.4	Coronaviridae	Severe acute respiratory syndrome-related coronavirus	vipr-gisaid_35734 hCoV-19/Scotland/CVR3415/2020|EPI_ISL_456838|2020-05-07
CADPH182	5	seqid|33461067	34.65	14.02	13	11	12.9	10.9	Coronaviridae	Severe acute respiratory syndrome-related coronavirus	vipr-gisaid_40012 hCoV-19/Chile/Punta_Arenas_10/2020|EPI_ISL_445291|2020-03-21
CADPH182	6	seqid|33421607	31.42	4.11	15	11	14.5	10.7	Coronaviridae	Severe acute respiratory syndrome-related coronavirus	MT326059.1 Severe acute respiratory syndrome coronavirus 2 isolate SARS-CoV-2/human/USA/WA-UW-1877/2020 ORF1ab polyprotein (ORF1ab), ORF1a polyprotein (ORF1ab), surface glycoprotein (S), ORF3a protein (ORF3a), envelope protein (E), membrane glycoprotein (M), ORF6 protein (ORF6), ORF7a protein (ORF7a), ORF7b (ORF7b), ORF8 protein (ORF8), nucleocapsid phosphoprotein (N), and ORF10 protein (ORF10) g…
CADPH182	7	seqid|33460543	35.58	3.77	8	8	7.7	7.7	Coronaviridae	Severe acute respiratory syndrome-related coronavirus	vipr-gisaid_39415 hCoV-19/Iceland/194/2020|EPI_ISL_417821|2020-03-16
CADPH182	8	seqid|33450145	35.1	0	8	8	7.9	7.9	Coronaviridae	Severe acute respiratory syndrome-related coronavirus	vipr-gisaid_27551 hCoV-19/England/NOTT-10E757/2020|EPI_ISL_425588|2020-03-24
CADPH182	9	seqid|33425359	41.46	0	10	10	9.9	9.9	Coronaviridae	Severe acute respiratory syndrome-related coronavirus	MT534321.1 Severe acute respiratory syndrome coronavirus 2 isolate SARS-CoV-2/human/USA/CA-CZB-1251/2020 ORF1ab polyprotein (ORF1ab), ORF1a polyprotein (ORF1ab), surface glycoprotein (S), ORF3a protein (ORF3a), envelope protein (E), membrane glycoprotein (M), ORF6 protein (ORF6), ORF7a protein (ORF7a), ORF7b (ORF7b), ORF8 protein (ORF8), nucleocapsid phosphoprotein (N), and ORF10 protein (ORF10) …
CADPH183	0	seqid|33455021	66.23	66.23	21	18	20.4	17.6	Coronaviridae	Severe acute respiratory syndrome-related coronavirus	vipr-gisaid_33137 hCoV-19/England/SHEF-C43D2/2020|EPI_ISL_453709|2020-04-20
CADPH183	1	seqid|33445295	53.5	53.5	17	15	16.9	14.9	Coronaviridae	Severe acute respiratory syndrome-related coronavirus	vipr-gisaid_22040 hCoV-19/England/NORW-EAC26/2020|EPI_ISL_457364|2020-05-10
CADPH183	2	seqid|33425321	40.76	40.76	12	11	11.7	10.7	Coronaviridae	Severe acute respiratory syndrome-related coronavirus	MT533219.1 Severe acute respiratory syndrome coronavirus 2 isolate SARS-CoV-2/human/USA/CA-CZB-1168/2020, complete genome
CADPH183	3	seqid|33446272	44.71	25.43	18	14	17.6	13.6	Coronaviridae	Severe acute respiratory syndrome-related coronavirus	vipr-gisaid_23153 hCoV-19/England/CAMB-72E2D/2020|EPI_ISL_439968|2020-03-20
CADPH183	4	seqid|33440500	38.74	20.87	9	9	9	9	Coronaviridae	Severe acute respiratory syndrome-related coronavirus	vipr-gisaid_16573 hCoV-19/USA/WA-UW-1835/2020|EPI_ISL_424282|2020-03-23
CADPH183	5	seqid|33462451	38.7	12.93	9	9	9	9	Coronaviridae	Pangolin coronavirus	vipr-gisaid_19821 hCoV-19/pangolin/Guangxi/P3B/2017|EPI_ISL_410543|2017
CADPH183	6	seqid|31158064	50.19	12.83	16	14	15.7	13.8	Coronaviridae	Severe acute respiratory syndrome-related coronavirus	MT123293.2 Severe acute respiratory syndrome coronavirus 2 isolate SARS-CoV-2/human/CHN/IQTC03/2020, complete genome
CADPH183	7	seqid|33430925	35.48	4.65	12	10	11.6	9.6	Coronaviridae	Severe acute respiratory syndrome-related coronavirus	vipr-gisaid_5701 hCoV-19/Jordan/SR-032/2020|EPI_ISL_429992|2020-03-22
CADPH183	8	seqid|33430608	41.74	3.87	10	10	9.8	9.8	Coronaviridae	Severe acute respiratory syndrome-related coronavirus	vipr-gisaid_5342 hCoV-19/England/20129143204/2020|EPI_ISL_424110|2020-03-11
CADPH183	9	seqid|33461067	34.65	1.58	13	11	12.9	10.9	Coronaviridae	Severe acute respiratory syndrome-related coronavirus	vipr-gisaid_40012 hCoV-19/Chile/Punta_Arenas_10/2020|EPI_ISL_445291|2020-03-21
CADPH183	10	seqid|33445004	48.81	0.01	12	12	11.8	11.8	Coronaviridae	Severe acute respiratory syndrome-related coronavirus	vipr-gisaid_21711 hCoV-19/Portugal/PT0209/2020|EPI_ISL_453923|2020-03-30
CADPH183	11	seqid|33445119	48.78	0	12	12	11.8	11.8	Coronaviridae	Severe acute respiratory syndrome-related coronavirus	vipr-gisaid_21837 hCoV-19/USA/NY-NYUMC190/2020|EPI_ISL_427525|2020-04-01
CADPH183	12	seqid|33445838	32.13	0	8	8	7.8	7.8	Coronaviridae	Severe acute respiratory syndrome-related coronavirus	vipr-gisaid_22661 hCoV-19/Australia/VIC161/2020|EPI_ISL_419858|2020-03-18
CADPH183	13	seqid|33425359	41.46	0	10	10	9.9	9.9	Coronaviridae	Severe acute respiratory syndrome-related coronavirus	MT534321.1 Severe acute respiratory syndrome coronavirus 2 isolate SARS-CoV-2/human/USA/CA-CZB-1251/2020 ORF1ab polyprotein (ORF1ab), ORF1a polyprotein (ORF1ab), surface glycoprotein (S), ORF3a protein (ORF3a), envelope protein (E), membrane glycoprotein (M), ORF6 protein (ORF6), ORF7a protein (ORF7a), ORF7b (ORF7b), ORF8 protein (ORF8), nucleocapsid phosphoprotein (N), and ORF10 protein (ORF10) …
CADPH183	14	seqid|33453107	52.59	0	12	12	11.7	11.7	Coronaviridae	Severe acute respiratory syndrome-related coronavirus	vipr-gisaid_30951 hCoV-19/England/20169032904/2020|EPI_ISL_465229|2020-04-17
CADPH184	0	seqid|33450815	3.6	3.6	14	8	13.7	7.9	Coronaviridae	Severe acute respiratory syndrome-related coronavirus	vipr-gisaid_28319 hCoV-19/England/LIVE-9EBBB/2020|EPI_ISL_453374|2020-04-04
CADPH204	0	seqid|33421257	111.23	111.23	26	26	25.6	25.6	Coronaviridae	Severe acute respiratory syndrome-related coronavirus	MT262993.1 Severe acute respiratory syndrome coronavirus 2 isolate SARS-Cov-2/human/PAK/Manga1/2020, complete genome
CADPH204	1	seqid|33420988	108.87	86.95	25	25	24.5	24.5	Coronaviridae	Severe acute respiratory syndrome-related coronavirus	MT079844.1 Severe acute respiratory syndrome coronavirus 2 isolate SARS-CoV-2/human/CHN/WHUHnCoV002/2020, complete genome
CADPH204	2	seqid|33441895	84.09	69.78	20	20	19.4	19.4	Coronaviridae	Severe acute respiratory syndrome-related coronavirus	vipr-gisaid_18176 hCoV-19/Canada/ON_MU-S218/2020|EPI_ISL_463974|2020-03-26
CADPH204	3	seqid|33429331	45.86	45.86	11	11	10.9	10.9	Coronaviridae	Severe acute respiratory syndrome-related coronavirus	vipr-gisaid_3895 hCoV-19/Canada/ON_MU-S305/2020|EPI_ISL_463978|2020-03-28
CADPH204	4	seqid|33421618	48.48	33.54	11	11	11	11	Coronaviridae	Severe acute respiratory syndrome-related coronavirus	MT326071.1 Severe acute respiratory syndrome coronavirus 2 isolate SARS-CoV-2/human/USA/ID-UW-1938/2020, complete genome
CADPH204	5	seqid|33450099	63.86	25.64	15	15	14.5	14.5	Coronaviridae	Severe acute respiratory syndrome-related coronavirus	vipr-gisaid_27495 hCoV-19/Portugal/PT0351/2020|EPI_ISL_454067|2020-03-18
CADPH204	6	seqid|33421207	57.74	12.39	14	14	13.7	13.7	Coronaviridae	Severe acute respiratory syndrome-related coronavirus	MT259242.1 Severe acute respiratory syndrome coronavirus 2 isolate SARS-CoV-2/human/USA/CT-UW250/2020, partial genome
CADPH204	7	seqid|33446272	80.71	10.04	18	18	17.6	17.6	Coronaviridae	Severe acute respiratory syndrome-related coronavirus	vipr-gisaid_23153 hCoV-19/England/CAMB-72E2D/2020|EPI_ISL_439968|2020-03-20
CADPH204	8	seqid|33461067	55.23	8.92	13	13	12.9	12.9	Coronaviridae	Severe acute respiratory syndrome-related coronavirus	vipr-gisaid_40012 hCoV-19/Chile/Punta_Arenas_10/2020|EPI_ISL_445291|2020-03-21
CADPH204	9	seqid|33455527	87.72	8.47	20	20	19.7	19.7	Coronaviridae	Severe acute respiratory syndrome-related coronavirus	vipr-gisaid_33705 hCoV-19/Chile/Santiago_74/2020|EPI_ISL_445370|2020-04-05
CADPH204	10	seqid|33462443	79.21	4.67	19	19	18.8	18.8	Coronaviridae	Severe acute respiratory syndrome-related coronavirus	vipr-gisaid_4197 hCoV-19/bat/Yunnan/RaTG13/2013|EPI_ISL_402131|2013-07-24
CADPH204	11	seqid|33444985	54.98	4.5	13	13	12.9	12.9	Coronaviridae	Severe acute respiratory syndrome-related coronavirus	vipr-gisaid_21691 hCoV-19/Morocco/OUA677-19/2020|EPI_ISL_451400|2020-04-23
CADPH204	12	seqid|33424327	64.61	4.36	15	15	14.9	14.9	Coronaviridae	Severe acute respiratory syndrome-related coronavirus	MT477854.1 Severe acute respiratory syndrome coronavirus 2 isolate SARS-CoV-2/human/USA/AK122/2020, complete genome
CADPH204	13	seqid|33435716	48.97	4.33	11	11	11	11	Coronaviridae	Severe acute respiratory syndrome-related coronavirus	vipr-gisaid_11118 hCoV-19/Saudi Arabia/KAUST-Makkah165/2020|EPI_ISL_437478|2020-04-09
CADPH204	14	seqid|33440665	58.05	4.33	13	13	12.6	12.6	Coronaviridae	Severe acute respiratory syndrome-related coronavirus	vipr-gisaid_16767 hCoV-19/England/CAMB-1AE22B/2020|EPI_ISL_459474|2020-04-27
CADPH204	15	seqid|33435935	69.84	3.99	16	16	15.7	15.7	Coronaviridae	Severe acute respiratory syndrome-related coronavirus	vipr-gisaid_11362 hCoV-19/USA/CA-SR007/2020|EPI_ISL_429990|2020-03-21
CADPH204	16	seqid|33443624	79.72	3.95	19	19	18.8	18.8	Coronaviridae	Severe acute respiratory syndrome-related coronavirus	vipr-gisaid_20151 hCoV-19/Sichuan/SC-NC-071/2020|EPI_ISL_451330|2020-01-29
CADPH204	17	seqid|33436941	62.88	3.89	15	15	14.7	14.7	Coronaviridae	Severe acute respiratory syndrome-related coronavirus	vipr-gisaid_12500 hCoV-19/Spain/COV002032/2020|EPI_ISL_452390|2020-03-17
CADPH204	18	seqid|33421671	83.43	0.19	19	19	18.6	18.6	Coronaviridae	Severe acute respiratory syndrome-related coronavirus	MT326124.1 Severe acute respiratory syndrome coronavirus 2 isolate SARS-CoV-2/human/USA/WA-UW-1672/2020, complete genome
CADPH204	19	seqid|33438834	82.27	0.1	19	19	18.5	18.5	Coronaviridae	Severe acute respiratory syndrome-related coronavirus	vipr-gisaid_14648 hCoV-19/England/20146061904/2020|EPI_ISL_421987|2020-03-31
CADPH204	20	seqid|33458072	70.2	0.1	16	16	15.8	15.8	Coronaviridae	Severe acute respiratory syndrome-related coronavirus	vipr-gisaid_36608 hCoV-19/USA/WA-S586/2020|EPI_ISL_434346|2020-03-31
CADPH204	21	seqid|33449231	69.81	0.06	16	16	15.6	15.6	Coronaviridae	Severe acute respiratory syndrome-related coronavirus	vipr-gisaid_26520 hCoV-19/USA/MN-MDH-145/2020|EPI_ISL_427284|2020-03-22
CADPH204	22	seqid|33451076	69.45	0.04	16	16	15.6	15.6	Coronaviridae	Severe acute respiratory syndrome-related coronavirus	vipr-gisaid_28614 hCoV-19/Switzerland/130014/2020|EPI_ISL_467008|2020-05-07
CADPH204	23	seqid|33434110	32.32	0.04	8	8	8	8	Coronaviridae	Severe acute respiratory syndrome-related coronavirus	vipr-gisaid_9291 hCoV-19/DRC/2128/2020|EPI_ISL_435167|2020-04-13
CADPH204	24	seqid|33422252	46.61	0.03	11	11	11	11	Coronaviridae	Severe acute respiratory syndrome-related coronavirus	MT372483.1 Severe acute respiratory syndrome coronavirus 2 isolate SARS-CoV-2/human/MYS/186197/2020 ORF1ab polyprotein (ORF1ab) and ORF1a polyprotein (ORF1ab) genes, partial cds; and surface glycoprotein (S), ORF3a protein (ORF3a), envelope protein (E), membrane glycoprotein (M), ORF6 protein (ORF6), ORF7a protein (ORF7a), ORF7b (ORF7b), ORF8 protein (ORF8), nucleocapsid phosphoprotein (N), and O…
CADPH204	25	seqid|33452434	48.62	0.02	11	11	10.8	10.8	Coronaviridae	Severe acute respiratory syndrome-related coronavirus	vipr-gisaid_30171 hCoV-19/England/CAMB-81CC7/2020|EPI_ISL_443085|2020-04-12
CADPH204	26	seqid|33438491	74.29	0.01	17	17	16.6	16.6	Coronaviridae	Severe acute respiratory syndrome-related coronavirus	vipr-gisaid_14271 hCoV-19/England/NOTT-10F2FB/2020|EPI_ISL_432990|2020-04-01
CADPH204	27	seqid|33457045	69.19	0.01	16	16	15.6	15.6	Coronaviridae	Severe acute respiratory syndrome-related coronavirus	vipr-gisaid_35417 hCoV-19/England/BRIS-13120F/2020|EPI_ISL_467712|2020-05-21
CADPH204	28	seqid|33456775	87.53	0.01	20	20	19.8	19.8	Coronaviridae	Severe acute respiratory syndrome-related coronavirus	vipr-gisaid_35118 hCoV-19/England/EXET-13512C/2020|EPI_ISL_457034|2020-04-06
CADPH204	29	seqid|33451322	73.57	0.01	17	17	16.8	16.8	Coronaviridae	Severe acute respiratory syndrome-related coronavirus	vipr-gisaid_28897 hCoV-19/USA/WA-UW93/2020|EPI_ISL_416449|2020-03-11
CADPH204	30	seqid|33457013	83.31	0.01	19	19	18.6	18.6	Coronaviridae	Severe acute respiratory syndrome-related coronavirus	vipr-gisaid_35380 hCoV-19/Hangzhou/ZJU-01/2020|EPI_ISL_415709|2020-01-25
CADPH204	31	seqid|33461709	74.49	0.01	17	17	16.6	16.6	Coronaviridae	Severe acute respiratory syndrome-related coronavirus	vipr-gisaid_40730 hCoV-19/Senegal/119/2020|EPI_ISL_418215|2020-03-12
CADPH204	32	seqid|33454269	55.76	0	13	13	12.6	12.6	Coronaviridae	Severe acute respiratory syndrome-related coronavirus	vipr-gisaid_32270 hCoV-19/Portugal/PT0126/2020|EPI_ISL_453842|2020-03-26
CADPH204	33	seqid|33452180	71.77	0	17	17	16.5	16.5	Coronaviridae	Severe acute respiratory syndrome-related coronavirus	vipr-gisaid_29881 hCoV-19/Chile/Santiago_42/2020|EPI_ISL_445321|2020-03-17
CADPH204	34	seqid|33425182	65.9	0	15	15	14.8	14.8	Coronaviridae	Severe acute respiratory syndrome-related coronavirus	MT520468.1 Severe acute respiratory syndrome coronavirus 2 isolate SARS-CoV-2/human/USA/MA_MGH_00617/2020 ORF1ab polyprotein (ORF1ab), ORF1a polyprotein (ORF1ab), surface glycoprotein (S), ORF3a protein (ORF3a), envelope protein (E), membrane glycoprotein (M), ORF6 protein (ORF6), ORF7a protein (ORF7a), ORF7b (ORF7b), ORF8 protein (ORF8), nucleocapsid phosphoprotein (N), and ORF10 protein (ORF10)…
CADPH204	35	seqid|33434632	70.67	0	16	16	15.6	15.6	Coronaviridae	Severe acute respiratory syndrome-related coronavirus	vipr-gisaid_9888 hCoV-19/England/BRIS-122C21/2020|EPI_ISL_440730|2020-04-02
CADPH204	36	seqid|33436196	76.26	0	18	18	17.4	17.4	Coronaviridae	Severe acute respiratory syndrome-related coronavirus	vipr-gisaid_11659 hCoV-19/China/IQTC02/2020|EPI_ISL_412967|2020-01-29
CADPH204	37	seqid|33434635	51.13	0	12	12	11.9	11.9	Coronaviridae	Severe acute respiratory syndrome-related coronavirus	vipr-gisaid_9892 hCoV-19/Malaysia/IMR_WC2423/2020|EPI_ISL_459953|2020-03-16
CADPH204	38	seqid|33431348	75.81	0	17	17	16.7	16.7	Coronaviridae	Severe acute respiratory syndrome-related coronavirus	vipr-gisaid_6172 hCoV-19/USA/NY-PV09408/2020|EPI_ISL_450088|2020-03-11
CADPH204	39	seqid|33451483	85.77	0	20	20	19.6	19.6	Coronaviridae	Severe acute respiratory syndrome-related coronavirus	vipr-gisaid_29081 hCoV-19/Bangladesh/BARJ_CVASU_CTG_506/2020|EPI_ISL_450342|2020-05-08
CADPH204	40	seqid|33456146	86.73	0	20	20	19.6	19.6	Coronaviridae	Severe acute respiratory syndrome-related coronavirus	vipr-gisaid_34403 hCoV-19/USA/WA-S727/2020|EPI_ISL_449897|2020-04-10
CADPH204	41	seqid|33424801	45.81	0	11	11	10.7	10.7	Coronaviridae	Severe acute respiratory syndrome-related coronavirus	MT509696.1 Severe acute respiratory syndrome coronavirus 2 isolate SARS-CoV-2/human/USA/MI-MDHHS-SC20350/2020 ORF1ab polyprotein (ORF1ab), ORF1a polyprotein (ORF1ab), surface glycoprotein (S), ORF3a protein (ORF3a), envelope protein (E), membrane glycoprotein (M), and ORF6 protein (ORF6) genes, complete cds; ORF7a protein (ORF7a) and ORF7b (ORF7b) genes, partial cds; and ORF8 protein (ORF8), nucl…
CADPH204	42	seqid|33444035	64.6	0	15	15	14.5	14.5	Coronaviridae	Severe acute respiratory syndrome-related coronavirus	vipr-gisaid_20624 hCoV-19/USA/WA-UW-1690/2020|EPI_ISL_424216|2020-03-19
CADPH204	43	seqid|33462450	54.54	0	12	12	12	12	Coronaviridae	Pangolin coronavirus	vipr-gisaid_6517 hCoV-19/pangolin/Guangdong/1/2019|EPI_ISL_410721|2019
CADPH204	44	seqid|33430788	84.62	0	20	20	19.8	19.8	Coronaviridae	Severe acute respiratory syndrome-related coronavirus	vipr-gisaid_5544 hCoV-19/Canada/ON_PHL7512/2020|EPI_ISL_418379|2020-03-13
CADPH204	45	seqid|33436218	78.91	0	18	18	17.7	17.7	Coronaviridae	Severe acute respiratory syndrome-related coronavirus	vipr-gisaid_11684 hCoV-19/Malaysia/IMR_WC1177/2020|EPI_ISL_430439|2020-03-05
CADPH204	46	seqid|33428628	69.75	0	16	16	15.5	15.5	Coronaviridae	Severe acute respiratory syndrome-related coronavirus	vipr-gisaid_3088 hCoV-19/Brazil/RJ-1702/2020|EPI_ISL_456087|2020-04-08
CADPH204	47	seqid|33446319	56.95	0	13	13	13	13	Coronaviridae	Severe acute respiratory syndrome-related coronavirus	vipr-gisaid_23207 hCoV-19/Wales/PHWC-29229/2020|EPI_ISL_445497|2020-04-02
CADPH204	48	seqid|33449995	86.73	0	20	20	19.6	19.6	Coronaviridae	Severe acute respiratory syndrome-related coronavirus	vipr-gisaid_27376 hCoV-19/Romania/284489/2020|EPI_ISL_455470|2020-05-14
CADPH204	49	seqid|33439981	50.17	0	12	12	12	12	Coronaviridae	Severe acute respiratory syndrome-related coronavirus	vipr-gisaid_15959 hCoV-19/Spain/Madrid_H2_16/2020|EPI_ISL_417952|2020-03-09
CADPH204	50	seqid|33421880	42.05	0	10	10	9.9	9.9	Coronaviridae	Severe acute respiratory syndrome-related coronavirus	MT345864.1 Severe acute respiratory syndrome coronavirus 2 isolate SARS-CoV-2/human/USA/ID-UW-2195/2020 ORF1ab polyprotein (ORF1ab) and ORF1a polyprotein (ORF1ab) genes, partial cds; and surface glycoprotein (S), ORF3a protein (ORF3a), envelope protein (E), membrane glycoprotein (M), ORF6 protein (ORF6), ORF7a protein (ORF7a), ORF7b (ORF7b), ORF8 protein (ORF8), nucleocapsid phosphoprotein (N), a…
CADPH204	51	seqid|33452376	49.13	0	11	11	11	11	Coronaviridae	Severe acute respiratory syndrome-related coronavirus	vipr-gisaid_30102 hCoV-19/Italy/UniMI02/2020|EPI_ISL_417446|2020-02-24
CADPH204	52	seqid|33443640	74.84	0	17	17	16.6	16.6	Coronaviridae	Severe acute respiratory syndrome-related coronavirus	vipr-gisaid_20168 hCoV-19/Italy/IZSPB_1259/2020|EPI_ISL_451962|2020-03-20
CADPH204	53	seqid|33421006	61.84	0	15	15	14.8	14.8	Coronaviridae	Severe acute respiratory syndrome-related coronavirus	MT163721.1 Severe acute respiratory syndrome coronavirus 2 isolate SARS-CoV-2/human/USA/WA9-UW6/2020, partial genome
CADPH204	54	seqid|33442975	86.73	0	20	20	19.6	19.6	Coronaviridae	Severe acute respiratory syndrome-related coronavirus	vipr-gisaid_19404 hCoV-19/Taiwan/TSGH-32/2020|EPI_ISL_447591|2020-03-20
CADPH204	55	seqid|33421826	64.35	0	15	15	14.8	14.8	Coronaviridae	Severe acute respiratory syndrome-related coronavirus	MT345810.1 Severe acute respiratory syndrome coronavirus 2 isolate SARS-CoV-2/human/USA/WA-UW-2086/2020 ORF1ab polyprotein (ORF1ab) and ORF1a polyprotein (ORF1ab) genes, partial cds; and surface glycoprotein (S), ORF3a protein (ORF3a), envelope protein (E), membrane glycoprotein (M), ORF6 protein (ORF6), ORF7a protein (ORF7a), ORF7b (ORF7b), ORF8 protein (ORF8), nucleocapsid phosphoprotein (N), a…
CADPH204	56	seqid|33456814	74.27	0	17	17	16.6	16.6	Coronaviridae	Severe acute respiratory syndrome-related coronavirus	vipr-gisaid_35162 hCoV-19/England/NORW-E995D/2020|EPI_ISL_461838|2020-04-29
CADPH204	57	seqid|33421083	86.73	0	20	20	19.6	19.6	Coronaviridae	Severe acute respiratory syndrome-related coronavirus	MT252688.1 Severe acute respiratory syndrome coronavirus 2 isolate SARS-CoV-2/human/USA/WA-UW89/2020, complete genome
CADPH204	58	seqid|33431345	65.73	0	15	15	14.7	14.7	Coronaviridae	Severe acute respiratory syndrome-related coronavirus	vipr-gisaid_6168 hCoV-19/Scotland/CVR3483/2020|EPI_ISL_456875|2020-05-12
CADPH204	59	seqid|33426844	60.95	0	14	14	13.6	13.6	Coronaviridae	Severe acute respiratory syndrome-related coronavirus	vipr-gisaid_1091 hCoV-19/USA/AZ-ASU2923/2020|EPI_ISL_424669|2020-03-16
CADPH204	60	seqid|33448690	86.74	0	20	20	19.6	19.6	Coronaviridae	Severe acute respiratory syndrome-related coronavirus	vipr-gisaid_25908 hCoV-19/Latvia/019/2020|EPI_ISL_450519|2020-04-14
CADPH204	61	seqid|33439808	86.73	0	20	20	19.6	19.6	Coronaviridae	Severe acute respiratory syndrome-related coronavirus	vipr-gisaid_15764 hCoV-19/USA/WA-S300/2020|EPI_ISL_430154|2020-03-25
CADPH204	62	seqid|33456356	57.75	0	13	13	12.6	12.6	Coronaviridae	Severe acute respiratory syndrome-related coronavirus	vipr-gisaid_34635 hCoV-19/England/BRIS-12268D/2020|EPI_ISL_440680|2020-04-05
CADPH204	63	seqid|33421723	52.81	0	12	12	11.5	11.5	Coronaviridae	Severe acute respiratory syndrome-related coronavirus	MT326176.1 Severe acute respiratory syndrome coronavirus 2 isolate SARS-CoV-2/human/USA/WA-UW-1638/2020 ORF1ab polyprotein (ORF1ab) and ORF1a polyprotein (ORF1ab) genes, partial cds; surface glycoprotein (S) and ORF3a protein (ORF3a) genes, complete cds; envelope protein (E) gene, partial cds; and membrane glycoprotein (M), ORF6 protein (ORF6), ORF7a protein (ORF7a), ORF7b (ORF7b), ORF8 protein (…
CADPH204	64	seqid|33462446	72.11	0	17	17	16.1	16.1	Coronaviridae	unassigned	vipr-gisaid_16066 hCoV-19/env/Beijing/BJ2456/2020|EPI_ISL_430745|2020-03-14
CADPH204	65	seqid|33434164	63.66	0	15	15	15	15	Coronaviridae	Severe acute respiratory syndrome-related coronavirus	vipr-gisaid_9353 hCoV-19/USA/CA-CZB-1240/2020|EPI_ISL_454660|2020-04-14
CADPH204	66	seqid|33451533	57.75	0	13	13	12.6	12.6	Coronaviridae	Severe acute respiratory syndrome-related coronavirus	vipr-gisaid_29140 hCoV-19/England/CAMB-78EAF/2020|EPI_ISL_440594|2020-04-02
CADPH204	67	seqid|33430646	41.31	0	10	10	9.9	9.9	Coronaviridae	Severe acute respiratory syndrome-related coronavirus	vipr-gisaid_5383 hCoV-19/USA/OH-OSUP0019/2020|EPI_ISL_427291|2020-03-31
CADPH204	68	seqid|33445654	46.05	0	11	11	10.9	10.9	Coronaviridae	Severe acute respiratory syndrome-related coronavirus	vipr-gisaid_22449 hCoV-19/Mongolia/3989/2020|EPI_ISL_467665|2020-03-25
CADPH204	69	seqid|33430748	79.21	0	18	18	17.6	17.6	Coronaviridae	Severe acute respiratory syndrome-related coronavirus	vipr-gisaid_5494 hCoV-19/USA/NY-PV09359/2020|EPI_ISL_450047|2020-03-16
CADPH213	0	seqid|33421257	111.23	111.23	26	26	25.6	25.6	Coronaviridae	Severe acute respiratory syndrome-related coronavirus	MT262993.1 Severe acute respiratory syndrome coronavirus 2 isolate SARS-Cov-2/human/PAK/Manga1/2020, complete genome
CADPH213	1	seqid|33450509	73	73	19	18	18.5	17.5	Coronaviridae	Severe acute respiratory syndrome-related coronavirus	vipr-gisaid_27972 hCoV-19/Spain/Madrid_H12_21/2020|EPI_ISL_428685|2020-03-27
CADPH213	2	seqid|33429603	92.15	47.87	21	21	20.7	20.7	Coronaviridae	Severe acute respiratory syndrome-related coronavirus	vipr-gisaid_4211 hCoV-19/Bangladesh/BARJ_CVASU_CTG_502/2020|EPI_ISL_450340|2020-05-13
CADPH213	3	seqid|33458988	54.59	41.58	17	15	16.8	14.9	Coronaviridae	Severe acute respiratory syndrome-related coronavirus	vipr-gisaid_37646 hCoV-19/Latvia/ChVir2025/2020|EPI_ISL_419691|2020-03
CADPH213	4	seqid|33433718	57.44	32.81	13	13	13	13	Coronaviridae	Severe acute respiratory syndrome-related coronavirus	vipr-gisaid_8852 hCoV-19/Singapore/30/2020|EPI_ISL_420107|2020-03-09
CADPH213	5	seqid|33421266	60.78	17.28	16	15	15.5	14.5	Coronaviridae	Severe acute respiratory syndrome-related coronavirus	MT263388.1 Severe acute respiratory syndrome coronavirus 2 isolate SARS-CoV-2/human/USA/WA-UW305/2020, complete genome
CADPH213	6	seqid|33434635	51.13	17.13	12	12	11.9	11.9	Coronaviridae	Severe acute respiratory syndrome-related coronavirus	vipr-gisaid_9892 hCoV-19/Malaysia/IMR_WC2423/2020|EPI_ISL_459953|2020-03-16
CADPH213	7	seqid|33462443	79.21	12.89	19	19	18.8	18.8	Coronaviridae	Severe acute respiratory syndrome-related coronavirus	vipr-gisaid_4197 hCoV-19/bat/Yunnan/RaTG13/2013|EPI_ISL_402131|2013-07-24
CADPH213	8	seqid|33461067	45.82	8.53	13	12	12.9	11.9	Coronaviridae	Severe acute respiratory syndrome-related coronavirus	vipr-gisaid_40012 hCoV-19/Chile/Punta_Arenas_10/2020|EPI_ISL_445291|2020-03-21
CADPH213	9	seqid|33462451	38.7	4.38	9	9	9	9	Coronaviridae	Pangolin coronavirus	vipr-gisaid_19821 hCoV-19/pangolin/Guangxi/P3B/2017|EPI_ISL_410543|2017
CADPH213	10	seqid|33424327	64.61	4.36	15	15	14.9	14.9	Coronaviridae	Severe acute respiratory syndrome-related coronavirus	MT477854.1 Severe acute respiratory syndrome coronavirus 2 isolate SARS-CoV-2/human/USA/AK122/2020, complete genome
CADPH213	11	seqid|33436776	52.25	3.99	12	12	11.8	11.8	Coronaviridae	Severe acute respiratory syndrome-related coronavirus	vipr-gisaid_12312 hCoV-19/Netherlands/NA_305/2020|EPI_ISL_422614|2020-04-01
CADPH213	12	seqid|33430608	41.74	3.87	10	10	9.8	9.8	Coronaviridae	Severe acute respiratory syndrome-related coronavirus	vipr-gisaid_5342 hCoV-19/England/20129143204/2020|EPI_ISL_424110|2020-03-11
CADPH213	13	seqid|33460543	35.58	3.77	8	8	7.7	7.7	Coronaviridae	Severe acute respiratory syndrome-related coronavirus	vipr-gisaid_39415 hCoV-19/Iceland/194/2020|EPI_ISL_417821|2020-03-16
CADPH213	14	seqid|33421671	83.43	0.19	19	19	18.6	18.6	Coronaviridae	Severe acute respiratory syndrome-related coronavirus	MT326124.1 Severe acute respiratory syndrome coronavirus 2 isolate SARS-CoV-2/human/USA/WA-UW-1672/2020, complete genome
CADPH213	15	seqid|33434110	32.32	0.04	8	8	8	8	Coronaviridae	Severe acute respiratory syndrome-related coronavirus	vipr-gisaid_9291 hCoV-19/DRC/2128/2020|EPI_ISL_435167|2020-04-13
CADPH213	16	seqid|33422252	46.61	0.03	11	11	11	11	Coronaviridae	Severe acute respiratory syndrome-related coronavirus	MT372483.1 Severe acute respiratory syndrome coronavirus 2 isolate SARS-CoV-2/human/MYS/186197/2020 ORF1ab polyprotein (ORF1ab) and ORF1a polyprotein (ORF1ab) genes, partial cds; and surface glycoprotein (S), ORF3a protein (ORF3a), envelope protein (E), membrane glycoprotein (M), ORF6 protein (ORF6), ORF7a protein (ORF7a), ORF7b (ORF7b), ORF8 protein (ORF8), nucleocapsid phosphoprotein (N), and O…
CADPH213	17	seqid|33446272	71.4	0.03	18	17	17.6	16.6	Coronaviridae	Severe acute respiratory syndrome-related coronavirus	vipr-gisaid_23153 hCoV-19/England/CAMB-72E2D/2020|EPI_ISL_439968|2020-03-20
CADPH213	18	seqid|33439678	61.71	0.02	14	14	13.8	13.8	Coronaviridae	Severe acute respiratory syndrome-related coronavirus	vipr-gisaid_15616 hCoV-19/Thailand/NIH-2492/2020|EPI_ISL_430841|2020-03-17
CADPH213	19	seqid|33444985	54.98	0.01	13	13	12.9	12.9	Coronaviridae	Severe acute respiratory syndrome-related coronavirus	vipr-gisaid_21691 hCoV-19/Morocco/OUA677-19/2020|EPI_ISL_451400|2020-04-23
CADPH213	20	seqid|33422313	64.58	0.01	15	15	14.8	14.8	Coronaviridae	Severe acute respiratory syndrome-related coronavirus	MT375473.1 Severe acute respiratory syndrome coronavirus 2 isolate SARS-CoV-2/human/USA/WA-UW-5065/2020 ORF1ab polyprotein (ORF1ab) and ORF1a polyprotein (ORF1ab) genes, partial cds; and surface glycoprotein (S), ORF3a protein (ORF3a), envelope protein (E), membrane glycoprotein (M), ORF6 protein (ORF6), ORF7a protein (ORF7a), ORF7b (ORF7b), ORF8 protein (ORF8), nucleocapsid phosphoprotein (N), a…
CADPH213	21	seqid|33435716	48.97	0	11	11	11	11	Coronaviridae	Severe acute respiratory syndrome-related coronavirus	vipr-gisaid_11118 hCoV-19/Saudi Arabia/KAUST-Makkah165/2020|EPI_ISL_437478|2020-04-09
CADPH213	22	seqid|33421880	42.05	0	10	10	9.9	9.9	Coronaviridae	Severe acute respiratory syndrome-related coronavirus	MT345864.1 Severe acute respiratory syndrome coronavirus 2 isolate SARS-CoV-2/human/USA/ID-UW-2195/2020 ORF1ab polyprotein (ORF1ab) and ORF1a polyprotein (ORF1ab) genes, partial cds; and surface glycoprotein (S), ORF3a protein (ORF3a), envelope protein (E), membrane glycoprotein (M), ORF6 protein (ORF6), ORF7a protein (ORF7a), ORF7b (ORF7b), ORF8 protein (ORF8), nucleocapsid phosphoprotein (N), a…
CADPH213	23	seqid|33445119	48.78	0	12	12	11.8	11.8	Coronaviridae	Severe acute respiratory syndrome-related coronavirus	vipr-gisaid_21837 hCoV-19/USA/NY-NYUMC190/2020|EPI_ISL_427525|2020-04-01
CADPH213	24	seqid|33421834	70.23	0	16	16	15.6	15.6	Coronaviridae	Severe acute respiratory syndrome-related coronavirus	MT345818.1 Severe acute respiratory syndrome coronavirus 2 isolate SARS-CoV-2/human/USA/WA-UW-2109/2020 ORF1ab polyprotein (ORF1ab) and ORF1a polyprotein (ORF1ab) genes, partial cds; and surface glycoprotein (S), ORF3a protein (ORF3a), envelope protein (E), membrane glycoprotein (M), ORF6 protein (ORF6), ORF7a protein (ORF7a), ORF7b (ORF7b), ORF8 protein (ORF8), nucleocapsid phosphoprotein (N), a…
CADPH213	25	seqid|33431348	75.81	0	17	17	16.7	16.7	Coronaviridae	Severe acute respiratory syndrome-related coronavirus	vipr-gisaid_6172 hCoV-19/USA/NY-PV09408/2020|EPI_ISL_450088|2020-03-11
CADPH213	26	seqid|33453126	92.12	0	21	21	20.6	20.6	Coronaviridae	Severe acute respiratory syndrome-related coronavirus	vipr-gisaid_30972 hCoV-19/Shenzhen/SZTH-004/2020|EPI_ISL_406595|2020-01-16
CADPH213	27	seqid|33424801	45.81	0	11	11	10.7	10.7	Coronaviridae	Severe acute respiratory syndrome-related coronavirus	MT509696.1 Severe acute respiratory syndrome coronavirus 2 isolate SARS-CoV-2/human/USA/MI-MDHHS-SC20350/2020 ORF1ab polyprotein (ORF1ab), ORF1a polyprotein (ORF1ab), surface glycoprotein (S), ORF3a protein (ORF3a), envelope protein (E), membrane glycoprotein (M), and ORF6 protein (ORF6) genes, complete cds; ORF7a protein (ORF7a) and ORF7b (ORF7b) genes, partial cds; and ORF8 protein (ORF8), nucl…
CADPH213	28	seqid|33427949	49.81	0	12	12	11.8	11.8	Coronaviridae	Severe acute respiratory syndrome-related coronavirus	vipr-gisaid_2323 hCoV-19/China/WF0023/2020|EPI_ISL_413752|2020-02
CADPH213	29	seqid|33462450	54.54	0	12	12	12	12	Coronaviridae	Pangolin coronavirus	vipr-gisaid_6517 hCoV-19/pangolin/Guangdong/1/2019|EPI_ISL_410721|2019
CADPH213	30	seqid|33429994	54.26	0	13	13	12.7	12.7	Coronaviridae	Severe acute respiratory syndrome-related coronavirus	vipr-gisaid_4655 hCoV-19/Wales/PHWC-33E46/2020|EPI_ISL_446829|2020-04-15
CADPH213	31	seqid|33437789	92.12	0	21	21	20.6	20.6	Coronaviridae	Severe acute respiratory syndrome-related coronavirus	vipr-gisaid_13477 hCoV-19/Malaysia/IMR_WC085/2020|EPI_ISL_430443|2020-01-28
CADPH213	32	seqid|33452376	49.13	0	11	11	11	11	Coronaviridae	Severe acute respiratory syndrome-related coronavirus	vipr-gisaid_30102 hCoV-19/Italy/UniMI02/2020|EPI_ISL_417446|2020-02-24
CADPH213	33	seqid|33428890	60.67	0	14	14	13.8	13.8	Coronaviridae	Severe acute respiratory syndrome-related coronavirus	vipr-gisaid_3386 hCoV-19/USA/CT-UW250/2020|EPI_ISL_418035|2020-03-14
CADPH213	34	seqid|33446674	83.55	0	19	19	18.7	18.7	Coronaviridae	Severe acute respiratory syndrome-related coronavirus	vipr-gisaid_23598 hCoV-19/USA/WA-UW134/2020|EPI_ISL_416672|2020-03-10
CADPH213	35	seqid|33421451	61.07	0	14	14	13.6	13.6	Coronaviridae	Severe acute respiratory syndrome-related coronavirus	MT293217.1 Severe acute respiratory syndrome coronavirus 2 isolate SARS-CoV-2/human/USA/WA-UW-1435/2020 ORF1ab polyprotein (ORF1ab) and ORF1a polyprotein (ORF1ab) genes, partial cds; and surface glycoprotein (S), ORF3a protein (ORF3a), envelope protein (E), membrane glycoprotein (M), ORF6 protein (ORF6), ORF7a protein (ORF7a), ORF7b (ORF7b), ORF8 protein (ORF8), nucleocapsid phosphoprotein (N), a…
CADPH213	36	seqid|33452359	69.41	0	16	16	15.8	15.8	Coronaviridae	Severe acute respiratory syndrome-related coronavirus	vipr-gisaid_30084 hCoV-19/Portugal/PT0183/2020|EPI_ISL_453899|2020-03-28
CADPH213	37	seqid|33434164	63.66	0	15	15	15	15	Coronaviridae	Severe acute respiratory syndrome-related coronavirus	vipr-gisaid_9353 hCoV-19/USA/CA-CZB-1240/2020|EPI_ISL_454660|2020-04-14
CADPH213	38	seqid|33430646	41.31	0	10	10	9.9	9.9	Coronaviridae	Severe acute respiratory syndrome-related coronavirus	vipr-gisaid_5383 hCoV-19/USA/OH-OSUP0019/2020|EPI_ISL_427291|2020-03-31
CADPH213	39	seqid|33425158	50.29	0	12	12	11.5	11.5	Coronaviridae	Severe acute respiratory syndrome-related coronavirus	MT520442.1 Severe acute respiratory syndrome coronavirus 2 isolate SARS-CoV-2/human/USA/MA_MGH_00167/2020 ORF1ab polyprotein (ORF1ab), ORF1a polyprotein (ORF1ab), surface glycoprotein (S), ORF3a protein (ORF3a), envelope protein (E), membrane glycoprotein (M), ORF6 protein (ORF6), ORF7a protein (ORF7a), ORF7b (ORF7b), ORF8 protein (ORF8), nucleocapsid phosphoprotein (N), and ORF10 protein (ORF10)…
CADPH213	40	seqid|33454696	56.95	0	13	13	13	13	Coronaviridae	Severe acute respiratory syndrome-related coronavirus	vipr-gisaid_32756 hCoV-19/Denmark/SSI-102/2020|EPI_ISL_415647|2020-03-03
CADPH213	41	seqid|33430748	79.21	0	18	18	17.6	17.6	Coronaviridae	Severe acute respiratory syndrome-related coronavirus	vipr-gisaid_5494 hCoV-19/USA/NY-PV09359/2020|EPI_ISL_450047|2020-03-16
CADPH234	0	seqid|33421257	111.23	111.23	26	26	25.6	25.6	Coronaviridae	Severe acute respiratory syndrome-related coronavirus	MT262993.1 Severe acute respiratory syndrome coronavirus 2 isolate SARS-Cov-2/human/PAK/Manga1/2020, complete genome
CADPH234	1	seqid|33420988	108.87	86.95	25	25	24.5	24.5	Coronaviridae	Severe acute respiratory syndrome-related coronavirus	MT079844.1 Severe acute respiratory syndrome coronavirus 2 isolate SARS-CoV-2/human/CHN/WHUHnCoV002/2020, complete genome
CADPH234	2	seqid|33441895	84.09	69.78	20	20	19.4	19.4	Coronaviridae	Severe acute respiratory syndrome-related coronavirus	vipr-gisaid_18176 hCoV-19/Canada/ON_MU-S218/2020|EPI_ISL_463974|2020-03-26
CADPH234	3	seqid|33429331	45.86	45.86	11	11	10.9	10.9	Coronaviridae	Severe acute respiratory syndrome-related coronavirus	vipr-gisaid_3895 hCoV-19/Canada/ON_MU-S305/2020|EPI_ISL_463978|2020-03-28
CADPH234	4	draft|15023657	45.04	45.04	10	10	9.9	9.9	Mycoplasmataceae	Mycoplasma simbae	1 Mycoplasma opalescens ATCC 27921 T385DRAFT_scaffold000
CADPH234	5	seqid|33421618	48.48	33.54	11	11	11	11	Coronaviridae	Severe acute respiratory syndrome-related coronavirus	MT326071.1 Severe acute respiratory syndrome coronavirus 2 isolate SARS-CoV-2/human/USA/ID-UW-1938/2020, complete genome
CADPH234	6	seqid|33450099	63.86	25.64	15	15	14.5	14.5	Coronaviridae	Severe acute respiratory syndrome-related coronavirus	vipr-gisaid_27495 hCoV-19/Portugal/PT0351/2020|EPI_ISL_454067|2020-03-18
CADPH234	7	seqid|33421207	57.74	12.39	14	14	13.7	13.7	Coronaviridae	Severe acute respiratory syndrome-related coronavirus	MT259242.1 Severe acute respiratory syndrome coronavirus 2 isolate SARS-CoV-2/human/USA/CT-UW250/2020, partial genome
CADPH234	8	seqid|33446272	80.71	10.04	18	18	17.6	17.6	Coronaviridae	Severe acute respiratory syndrome-related coronavirus	vipr-gisaid_23153 hCoV-19/England/CAMB-72E2D/2020|EPI_ISL_439968|2020-03-20
CADPH234	9	draft|7965595	37.32	9.37	8	8	7.8	7.8	Mycoplasmataceae	Mycoplasma hyosynoviae	1 Mycoplasma hyosynoviae strain NPL6 contig00
CADPH234	10	seqid|33461067	55.23	8.92	13	13	12.9	12.9	Coronaviridae	Severe acute respiratory syndrome-related coronavirus	vipr-gisaid_40012 hCoV-19/Chile/Punta_Arenas_10/2020|EPI_ISL_445291|2020-03-21
CADPH234	11	seqid|33455527	87.72	8.47	20	20	19.7	19.7	Coronaviridae	Severe acute respiratory syndrome-related coronavirus	vipr-gisaid_33705 hCoV-19/Chile/Santiago_74/2020|EPI_ISL_445370|2020-04-05
CADPH234	12	seqid|33462443	79.21	4.67	19	19	18.8	18.8	Coronaviridae	Severe acute respiratory syndrome-related coronavirus	vipr-gisaid_4197 hCoV-19/bat/Yunnan/RaTG13/2013|EPI_ISL_402131|2013-07-24
CADPH234	13	seqid|33444985	54.98	4.5	13	13	12.9	12.9	Coronaviridae	Severe acute respiratory syndrome-related coronavirus	vipr-gisaid_21691 hCoV-19/Morocco/OUA677-19/2020|EPI_ISL_451400|2020-04-23
CADPH234	14	seqid|33424327	64.61	4.36	15	15	14.9	14.9	Coronaviridae	Severe acute respiratory syndrome-related coronavirus	MT477854.1 Severe acute respiratory syndrome coronavirus 2 isolate SARS-CoV-2/human/USA/AK122/2020, complete genome
CADPH234	15	seqid|7665097	35.57	4.35	8	8	8	8	Mycoplasmataceae	Mycoplasma dispar	NZ_CP024161.1 Mycoplasma dispar strain GS01 chromosome, complete genome
CADPH234	16	seqid|33435716	48.97	4.33	11	11	11	11	Coronaviridae	Severe acute respiratory syndrome-related coronavirus	vipr-gisaid_11118 hCoV-19/Saudi Arabia/KAUST-Makkah165/2020|EPI_ISL_437478|2020-04-09
CADPH234	17	seqid|33440665	58.05	4.33	13	13	12.6	12.6	Coronaviridae	Severe acute respiratory syndrome-related coronavirus	vipr-gisaid_16767 hCoV-19/England/CAMB-1AE22B/2020|EPI_ISL_459474|2020-04-27
CADPH234	18	draft|15103680	26.51	4.09	10	8	9.9	7.9	Mycoplasmataceae	Mycoplasma testudinis	1 Mycoplasma sturni DSM 22021 Q349DRAFT_scaffold0000
CADPH234	19	seqid|33435935	69.84	3.99	16	16	15.7	15.7	Coronaviridae	Severe acute respiratory syndrome-related coronavirus	vipr-gisaid_11362 hCoV-19/USA/CA-SR007/2020|EPI_ISL_429990|2020-03-21
CADPH234	20	seqid|33443624	79.72	3.95	19	19	18.8	18.8	Coronaviridae	Severe acute respiratory syndrome-related coronavirus	vipr-gisaid_20151 hCoV-19/Sichuan/SC-NC-071/2020|EPI_ISL_451330|2020-01-29
CADPH234	21	seqid|33436941	62.88	3.89	15	15	14.7	14.7	Coronaviridae	Severe acute respiratory syndrome-related coronavirus	vipr-gisaid_12500 hCoV-19/Spain/COV002032/2020|EPI_ISL_452390|2020-03-17
CADPH234	22	seqid|33435972	66.38	0.97	17	16	16.7	15.7	Coronaviridae	Severe acute respiratory syndrome-related coronavirus	vipr-gisaid_11402 hCoV-19/Spain/COV002044/2020|EPI_ISL_452382|2020-03-16
CADPH234	23	seqid|33421671	83.43	0.19	19	19	18.6	18.6	Coronaviridae	Severe acute respiratory syndrome-related coronavirus	MT326124.1 Severe acute respiratory syndrome coronavirus 2 isolate SARS-CoV-2/human/USA/WA-UW-1672/2020, complete genome
CADPH234	24	seqid|33438834	82.27	0.1	19	19	18.5	18.5	Coronaviridae	Severe acute respiratory syndrome-related coronavirus	vipr-gisaid_14648 hCoV-19/England/20146061904/2020|EPI_ISL_421987|2020-03-31
CADPH234	25	seqid|33458072	70.2	0.1	16	16	15.8	15.8	Coronaviridae	Severe acute respiratory syndrome-related coronavirus	vipr-gisaid_36608 hCoV-19/USA/WA-S586/2020|EPI_ISL_434346|2020-03-31
CADPH234	26	seqid|33449231	69.81	0.06	16	16	15.6	15.6	Coronaviridae	Severe acute respiratory syndrome-related coronavirus	vipr-gisaid_26520 hCoV-19/USA/MN-MDH-145/2020|EPI_ISL_427284|2020-03-22
CADPH234	27	seqid|33451076	69.45	0.04	16	16	15.6	15.6	Coronaviridae	Severe acute respiratory syndrome-related coronavirus	vipr-gisaid_28614 hCoV-19/Switzerland/130014/2020|EPI_ISL_467008|2020-05-07
CADPH234	28	seqid|33434110	32.32	0.04	8	8	8	8	Coronaviridae	Severe acute respiratory syndrome-related coronavirus	vipr-gisaid_9291 hCoV-19/DRC/2128/2020|EPI_ISL_435167|2020-04-13
CADPH234	29	seqid|33422252	46.61	0.03	11	11	11	11	Coronaviridae	Severe acute respiratory syndrome-related coronavirus	MT372483.1 Severe acute respiratory syndrome coronavirus 2 isolate SARS-CoV-2/human/MYS/186197/2020 ORF1ab polyprotein (ORF1ab) and ORF1a polyprotein (ORF1ab) genes, partial cds; and surface glycoprotein (S), ORF3a protein (ORF3a), envelope protein (E), membrane glycoprotein (M), ORF6 protein (ORF6), ORF7a protein (ORF7a), ORF7b (ORF7b), ORF8 protein (ORF8), nucleocapsid phosphoprotein (N), and O…
CADPH234	30	seqid|33452434	48.62	0.02	11	11	10.8	10.8	Coronaviridae	Severe acute respiratory syndrome-related coronavirus	vipr-gisaid_30171 hCoV-19/England/CAMB-81CC7/2020|EPI_ISL_443085|2020-04-12
CADPH234	31	seqid|33457045	69.19	0.01	16	16	15.6	15.6	Coronaviridae	Severe acute respiratory syndrome-related coronavirus	vipr-gisaid_35417 hCoV-19/England/BRIS-13120F/2020|EPI_ISL_467712|2020-05-21
CADPH234	32	seqid|33456775	87.53	0.01	20	20	19.8	19.8	Coronaviridae	Severe acute respiratory syndrome-related coronavirus	vipr-gisaid_35118 hCoV-19/England/EXET-13512C/2020|EPI_ISL_457034|2020-04-06
CADPH234	33	seqid|33451322	73.57	0.01	17	17	16.8	16.8	Coronaviridae	Severe acute respiratory syndrome-related coronavirus	vipr-gisaid_28897 hCoV-19/USA/WA-UW93/2020|EPI_ISL_416449|2020-03-11
CADPH234	34	seqid|33457013	83.31	0.01	19	19	18.6	18.6	Coronaviridae	Severe acute respiratory syndrome-related coronavirus	vipr-gisaid_35380 hCoV-19/Hangzhou/ZJU-01/2020|EPI_ISL_415709|2020-01-25
CADPH234	35	seqid|33461709	74.49	0.01	17	17	16.6	16.6	Coronaviridae	Severe acute respiratory syndrome-related coronavirus	vipr-gisaid_40730 hCoV-19/Senegal/119/2020|EPI_ISL_418215|2020-03-12
CADPH234	36	seqid|33454269	55.76	0	13	13	12.6	12.6	Coronaviridae	Severe acute respiratory syndrome-related coronavirus	vipr-gisaid_32270 hCoV-19/Portugal/PT0126/2020|EPI_ISL_453842|2020-03-26
CADPH234	37	seqid|33452180	71.77	0	17	17	16.5	16.5	Coronaviridae	Severe acute respiratory syndrome-related coronavirus	vipr-gisaid_29881 hCoV-19/Chile/Santiago_42/2020|EPI_ISL_445321|2020-03-17
CADPH234	38	seqid|33425182	65.9	0	15	15	14.8	14.8	Coronaviridae	Severe acute respiratory syndrome-related coronavirus	MT520468.1 Severe acute respiratory syndrome coronavirus 2 isolate SARS-CoV-2/human/USA/MA_MGH_00617/2020 ORF1ab polyprotein (ORF1ab), ORF1a polyprotein (ORF1ab), surface glycoprotein (S), ORF3a protein (ORF3a), envelope protein (E), membrane glycoprotein (M), ORF6 protein (ORF6), ORF7a protein (ORF7a), ORF7b (ORF7b), ORF8 protein (ORF8), nucleocapsid phosphoprotein (N), and ORF10 protein (ORF10)…
CADPH234	39	seqid|33434632	70.67	0	16	16	15.6	15.6	Coronaviridae	Severe acute respiratory syndrome-related coronavirus	vipr-gisaid_9888 hCoV-19/England/BRIS-122C21/2020|EPI_ISL_440730|2020-04-02
CADPH234	40	seqid|33436196	76.26	0	18	18	17.4	17.4	Coronaviridae	Severe acute respiratory syndrome-related coronavirus	vipr-gisaid_11659 hCoV-19/China/IQTC02/2020|EPI_ISL_412967|2020-01-29
CADPH234	41	seqid|33434635	51.13	0	12	12	11.9	11.9	Coronaviridae	Severe acute respiratory syndrome-related coronavirus	vipr-gisaid_9892 hCoV-19/Malaysia/IMR_WC2423/2020|EPI_ISL_459953|2020-03-16
CADPH234	42	seqid|33431348	75.81	0	17	17	16.7	16.7	Coronaviridae	Severe acute respiratory syndrome-related coronavirus	vipr-gisaid_6172 hCoV-19/USA/NY-PV09408/2020|EPI_ISL_450088|2020-03-11
CADPH234	43	seqid|33451483	85.77	0	20	20	19.6	19.6	Coronaviridae	Severe acute respiratory syndrome-related coronavirus	vipr-gisaid_29081 hCoV-19/Bangladesh/BARJ_CVASU_CTG_506/2020|EPI_ISL_450342|2020-05-08
CADPH234	44	seqid|33456146	86.73	0	20	20	19.6	19.6	Coronaviridae	Severe acute respiratory syndrome-related coronavirus	vipr-gisaid_34403 hCoV-19/USA/WA-S727/2020|EPI_ISL_449897|2020-04-10
CADPH234	45	seqid|33424801	45.81	0	11	11	10.7	10.7	Coronaviridae	Severe acute respiratory syndrome-related coronavirus	MT509696.1 Severe acute respiratory syndrome coronavirus 2 isolate SARS-CoV-2/human/USA/MI-MDHHS-SC20350/2020 ORF1ab polyprotein (ORF1ab), ORF1a polyprotein (ORF1ab), surface glycoprotein (S), ORF3a protein (ORF3a), envelope protein (E), membrane glycoprotein (M), and ORF6 protein (ORF6) genes, complete cds; ORF7a protein (ORF7a) and ORF7b (ORF7b) genes, partial cds; and ORF8 protein (ORF8), nucl…
CADPH234	46	seqid|33444035	64.6	0	15	15	14.5	14.5	Coronaviridae	Severe acute respiratory syndrome-related coronavirus	vipr-gisaid_20624 hCoV-19/USA/WA-UW-1690/2020|EPI_ISL_424216|2020-03-19
CADPH234	47	seqid|33462450	54.54	0	12	12	12	12	Coronaviridae	Pangolin coronavirus	vipr-gisaid_6517 hCoV-19/pangolin/Guangdong/1/2019|EPI_ISL_410721|2019
CADPH234	48	seqid|33430788	84.62	0	20	20	19.8	19.8	Coronaviridae	Severe acute respiratory syndrome-related coronavirus	vipr-gisaid_5544 hCoV-19/Canada/ON_PHL7512/2020|EPI_ISL_418379|2020-03-13
CADPH234	49	seqid|33436218	78.91	0	18	18	17.7	17.7	Coronaviridae	Severe acute respiratory syndrome-related coronavirus	vipr-gisaid_11684 hCoV-19/Malaysia/IMR_WC1177/2020|EPI_ISL_430439|2020-03-05
CADPH234	50	seqid|33428628	69.75	0	16	16	15.5	15.5	Coronaviridae	Severe acute respiratory syndrome-related coronavirus	vipr-gisaid_3088 hCoV-19/Brazil/RJ-1702/2020|EPI_ISL_456087|2020-04-08
CADPH234	51	seqid|33446319	56.95	0	13	13	13	13	Coronaviridae	Severe acute respiratory syndrome-related coronavirus	vipr-gisaid_23207 hCoV-19/Wales/PHWC-29229/2020|EPI_ISL_445497|2020-04-02
CADPH234	52	seqid|33449995	86.73	0	20	20	19.6	19.6	Coronaviridae	Severe acute respiratory syndrome-related coronavirus	vipr-gisaid_27376 hCoV-19/Romania/284489/2020|EPI_ISL_455470|2020-05-14
CADPH234	53	seqid|33439981	50.17	0	12	12	12	12	Coronaviridae	Severe acute respiratory syndrome-related coronavirus	vipr-gisaid_15959 hCoV-19/Spain/Madrid_H2_16/2020|EPI_ISL_417952|2020-03-09
CADPH234	54	seqid|33421880	42.05	0	10	10	9.9	9.9	Coronaviridae	Severe acute respiratory syndrome-related coronavirus	MT345864.1 Severe acute respiratory syndrome coronavirus 2 isolate SARS-CoV-2/human/USA/ID-UW-2195/2020 ORF1ab polyprotein (ORF1ab) and ORF1a polyprotein (ORF1ab) genes, partial cds; and surface glycoprotein (S), ORF3a protein (ORF3a), envelope protein (E), membrane glycoprotein (M), ORF6 protein (ORF6), ORF7a protein (ORF7a), ORF7b (ORF7b), ORF8 protein (ORF8), nucleocapsid phosphoprotein (N), a…
CADPH234	55	seqid|33452376	49.13	0	11	11	11	11	Coronaviridae	Severe acute respiratory syndrome-related coronavirus	vipr-gisaid_30102 hCoV-19/Italy/UniMI02/2020|EPI_ISL_417446|2020-02-24
CADPH234	56	seqid|33443640	74.84	0	17	17	16.6	16.6	Coronaviridae	Severe acute respiratory syndrome-related coronavirus	vipr-gisaid_20168 hCoV-19/Italy/IZSPB_1259/2020|EPI_ISL_451962|2020-03-20
CADPH234	57	seqid|33421006	61.84	0	15	15	14.8	14.8	Coronaviridae	Severe acute respiratory syndrome-related coronavirus	MT163721.1 Severe acute respiratory syndrome coronavirus 2 isolate SARS-CoV-2/human/USA/WA9-UW6/2020, partial genome
CADPH234	58	seqid|33442975	86.73	0	20	20	19.6	19.6	Coronaviridae	Severe acute respiratory syndrome-related coronavirus	vipr-gisaid_19404 hCoV-19/Taiwan/TSGH-32/2020|EPI_ISL_447591|2020-03-20
CADPH234	59	seqid|33421826	64.35	0	15	15	14.8	14.8	Coronaviridae	Severe acute respiratory syndrome-related coronavirus	MT345810.1 Severe acute respiratory syndrome coronavirus 2 isolate SARS-CoV-2/human/USA/WA-UW-2086/2020 ORF1ab polyprotein (ORF1ab) and ORF1a polyprotein (ORF1ab) genes, partial cds; and surface glycoprotein (S), ORF3a protein (ORF3a), envelope protein (E), membrane glycoprotein (M), ORF6 protein (ORF6), ORF7a protein (ORF7a), ORF7b (ORF7b), ORF8 protein (ORF8), nucleocapsid phosphoprotein (N), a…
CADPH234	60	seqid|33456814	74.27	0	17	17	16.6	16.6	Coronaviridae	Severe acute respiratory syndrome-related coronavirus	vipr-gisaid_35162 hCoV-19/England/NORW-E995D/2020|EPI_ISL_461838|2020-04-29
CADPH234	61	seqid|33421083	86.73	0	20	20	19.6	19.6	Coronaviridae	Severe acute respiratory syndrome-related coronavirus	MT252688.1 Severe acute respiratory syndrome coronavirus 2 isolate SARS-CoV-2/human/USA/WA-UW89/2020, complete genome
CADPH234	62	seqid|33431345	65.73	0	15	15	14.7	14.7	Coronaviridae	Severe acute respiratory syndrome-related coronavirus	vipr-gisaid_6168 hCoV-19/Scotland/CVR3483/2020|EPI_ISL_456875|2020-05-12
CADPH234	63	seqid|33426844	60.95	0	14	14	13.6	13.6	Coronaviridae	Severe acute respiratory syndrome-related coronavirus	vipr-gisaid_1091 hCoV-19/USA/AZ-ASU2923/2020|EPI_ISL_424669|2020-03-16
CADPH234	64	seqid|33448690	86.74	0	20	20	19.6	19.6	Coronaviridae	Severe acute respiratory syndrome-related coronavirus	vipr-gisaid_25908 hCoV-19/Latvia/019/2020|EPI_ISL_450519|2020-04-14
CADPH234	65	seqid|33439808	86.73	0	20	20	19.6	19.6	Coronaviridae	Severe acute respiratory syndrome-related coronavirus	vipr-gisaid_15764 hCoV-19/USA/WA-S300/2020|EPI_ISL_430154|2020-03-25
CADPH234	66	seqid|33456356	57.75	0	13	13	12.6	12.6	Coronaviridae	Severe acute respiratory syndrome-related coronavirus	vipr-gisaid_34635 hCoV-19/England/BRIS-12268D/2020|EPI_ISL_440680|2020-04-05
CADPH234	67	seqid|33421723	52.81	0	12	12	11.5	11.5	Coronaviridae	Severe acute respiratory syndrome-related coronavirus	MT326176.1 Severe acute respiratory syndrome coronavirus 2 isolate SARS-CoV-2/human/USA/WA-UW-1638/2020 ORF1ab polyprotein (ORF1ab) and ORF1a polyprotein (ORF1ab) genes, partial cds; surface glycoprotein (S) and ORF3a protein (ORF3a) genes, complete cds; envelope protein (E) gene, partial cds; and membrane glycoprotein (M), ORF6 protein (ORF6), ORF7a protein (ORF7a), ORF7b (ORF7b), ORF8 protein (…
CADPH234	68	seqid|33462446	72.11	0	17	17	16.1	16.1	Coronaviridae	unassigned	vipr-gisaid_16066 hCoV-19/env/Beijing/BJ2456/2020|EPI_ISL_430745|2020-03-14
CADPH234	69	seqid|33434164	63.66	0	15	15	15	15	Coronaviridae	Severe acute respiratory syndrome-related coronavirus	vipr-gisaid_9353 hCoV-19/USA/CA-CZB-1240/2020|EPI_ISL_454660|2020-04-14
CADPH234	70	seqid|33451533	57.75	0	13	13	12.6	12.6	Coronaviridae	Severe acute respiratory syndrome-related coronavirus	vipr-gisaid_29140 hCoV-19/England/CAMB-78EAF/2020|EPI_ISL_440594|2020-04-02
CADPH234	71	seqid|33430646	41.31	0	10	10	9.9	9.9	Coronaviridae	Severe acute respiratory syndrome-related coronavirus	vipr-gisaid_5383 hCoV-19/USA/OH-OSUP0019/2020|EPI_ISL_427291|2020-03-31
CADPH234	72	seqid|33445654	46.05	0	11	11	10.9	10.9	Coronaviridae	Severe acute respiratory syndrome-related coronavirus	vipr-gisaid_22449 hCoV-19/Mongolia/3989/2020|EPI_ISL_467665|2020-03-25
CADPH234	73	seqid|33430748	79.21	0	18	18	17.6	17.6	Coronaviridae	Severe acute respiratory syndrome-related coronavirus	vipr-gisaid_5494 hCoV-19/USA/NY-PV09359/2020|EPI_ISL_450047|2020-03-16
CADPH243	0	seqid|33421257	111.23	111.23	26	26	25.6	25.6	Coronaviridae	Severe acute respiratory syndrome-related coronavirus	MT262993.1 Severe acute respiratory syndrome coronavirus 2 isolate SARS-Cov-2/human/PAK/Manga1/2020, complete genome
CADPH243	1	seqid|33420988	108.87	86.95	25	25	24.5	24.5	Coronaviridae	Severe acute respiratory syndrome-related coronavirus	MT079844.1 Severe acute respiratory syndrome coronavirus 2 isolate SARS-CoV-2/human/CHN/WHUHnCoV002/2020, complete genome
CADPH243	2	seqid|33441895	84.09	69.78	20	20	19.4	19.4	Coronaviridae	Severe acute respiratory syndrome-related coronavirus	vipr-gisaid_18176 hCoV-19/Canada/ON_MU-S218/2020|EPI_ISL_463974|2020-03-26
CADPH243	3	seqid|33429331	45.86	45.86	11	11	10.9	10.9	Coronaviridae	Severe acute respiratory syndrome-related coronavirus	vipr-gisaid_3895 hCoV-19/Canada/ON_MU-S305/2020|EPI_ISL_463978|2020-03-28
CADPH243	4	seqid|33421618	48.48	33.54	11	11	11	11	Coronaviridae	Severe acute respiratory syndrome-related coronavirus	MT326071.1 Severe acute respiratory syndrome coronavirus 2 isolate SARS-CoV-2/human/USA/ID-UW-1938/2020, complete genome
CADPH243	5	seqid|33450099	63.86	25.64	15	15	14.5	14.5	Coronaviridae	Severe acute respiratory syndrome-related coronavirus	vipr-gisaid_27495 hCoV-19/Portugal/PT0351/2020|EPI_ISL_454067|2020-03-18
CADPH243	6	seqid|7667793	21.88	21.88	10	8	10	8	Mycoplasmataceae	Mycoplasma bovirhinis	NZ_LR214972.1 Mycoplasma bovirhinis strain NCTC10118 genome assembly, chromosome: 1
CADPH243	7	seqid|33435972	74.4	16.88	17	17	16.7	16.7	Coronaviridae	Severe acute respiratory syndrome-related coronavirus	vipr-gisaid_11402 hCoV-19/Spain/COV002044/2020|EPI_ISL_452382|2020-03-16
CADPH243	8	seqid|33446272	80.71	10.04	18	18	17.6	17.6	Coronaviridae	Severe acute respiratory syndrome-related coronavirus	vipr-gisaid_23153 hCoV-19/England/CAMB-72E2D/2020|EPI_ISL_439968|2020-03-20
CADPH243	9	seqid|33461067	55.23	8.92	13	13	12.9	12.9	Coronaviridae	Severe acute respiratory syndrome-related coronavirus	vipr-gisaid_40012 hCoV-19/Chile/Punta_Arenas_10/2020|EPI_ISL_445291|2020-03-21
CADPH243	10	seqid|33455527	87.72	8.47	20	20	19.7	19.7	Coronaviridae	Severe acute respiratory syndrome-related coronavirus	vipr-gisaid_33705 hCoV-19/Chile/Santiago_74/2020|EPI_ISL_445370|2020-04-05
CADPH243	11	seqid|33462443	79.21	4.67	19	19	18.8	18.8	Coronaviridae	Severe acute respiratory syndrome-related coronavirus	vipr-gisaid_4197 hCoV-19/bat/Yunnan/RaTG13/2013|EPI_ISL_402131|2013-07-24
CADPH243	12	seqid|33442610	74.36	4.62	17	17	16.4	16.4	Coronaviridae	Severe acute respiratory syndrome-related coronavirus	vipr-gisaid_18977 hCoV-19/Scotland/CVR2906/2020|EPI_ISL_438995|2020-04-22
CADPH243	13	seqid|33447622	78.87	4.6	18	18	17.4	17.4	Coronaviridae	Severe acute respiratory syndrome-related coronavirus	vipr-gisaid_24680 hCoV-19/Spain/COV001093/2020|EPI_ISL_452593|2020-03-26
CADPH243	14	seqid|33421207	57.74	4.5	14	14	13.7	13.7	Coronaviridae	Severe acute respiratory syndrome-related coronavirus	MT259242.1 Severe acute respiratory syndrome coronavirus 2 isolate SARS-CoV-2/human/USA/CT-UW250/2020, partial genome
CADPH243	15	seqid|33444985	54.98	4.5	13	13	12.9	12.9	Coronaviridae	Severe acute respiratory syndrome-related coronavirus	vipr-gisaid_21691 hCoV-19/Morocco/OUA677-19/2020|EPI_ISL_451400|2020-04-23
CADPH243	16	seqid|33433910	86.88	4.42	20	20	19.6	19.6	Coronaviridae	Severe acute respiratory syndrome-related coronavirus	vipr-gisaid_9065 hCoV-19/Singapore/229/2020|EPI_ISL_462347|2020-04-14
CADPH243	17	seqid|33424327	64.61	4.36	15	15	14.9	14.9	Coronaviridae	Severe acute respiratory syndrome-related coronavirus	MT477854.1 Severe acute respiratory syndrome coronavirus 2 isolate SARS-CoV-2/human/USA/AK122/2020, complete genome
CADPH243	18	seqid|33435716	48.97	4.33	11	11	11	11	Coronaviridae	Severe acute respiratory syndrome-related coronavirus	vipr-gisaid_11118 hCoV-19/Saudi Arabia/KAUST-Makkah165/2020|EPI_ISL_437478|2020-04-09
CADPH243	19	seqid|33440665	58.05	4.33	13	13	12.6	12.6	Coronaviridae	Severe acute respiratory syndrome-related coronavirus	vipr-gisaid_16767 hCoV-19/England/CAMB-1AE22B/2020|EPI_ISL_459474|2020-04-27
CADPH243	20	seqid|33424750	46	4.23	11	11	10.7	10.7	Coronaviridae	Severe acute respiratory syndrome-related coronavirus	MT509494.1 Severe acute respiratory syndrome coronavirus 2 isolate SARS-CoV-2/human/IND/GBRC110/2020, complete genome
CADPH243	21	seqid|33435935	69.84	3.99	16	16	15.7	15.7	Coronaviridae	Severe acute respiratory syndrome-related coronavirus	vipr-gisaid_11362 hCoV-19/USA/CA-SR007/2020|EPI_ISL_429990|2020-03-21
CADPH243	22	seqid|33439023	79.72	3.95	19	19	18.8	18.8	Coronaviridae	Severe acute respiratory syndrome-related coronavirus	vipr-gisaid_14855 hCoV-19/Wuhan/HB-WH3-173/2020|EPI_ISL_454939|2020-02-28
CADPH243	23	seqid|33434909	63.23	3.89	15	15	14.6	14.6	Coronaviridae	Severe acute respiratory syndrome-related coronavirus	vipr-gisaid_10206 hCoV-19/England/20128015906/2020|EPI_ISL_423945|2020-03-19
CADPH243	24	seqid|33421671	83.43	0.19	19	19	18.6	18.6	Coronaviridae	Severe acute respiratory syndrome-related coronavirus	MT326124.1 Severe acute respiratory syndrome coronavirus 2 isolate SARS-CoV-2/human/USA/WA-UW-1672/2020, complete genome
CADPH243	25	seqid|33458072	70.2	0.1	16	16	15.8	15.8	Coronaviridae	Severe acute respiratory syndrome-related coronavirus	vipr-gisaid_36608 hCoV-19/USA/WA-S586/2020|EPI_ISL_434346|2020-03-31
CADPH243	26	seqid|33438834	82.27	0.07	19	19	18.5	18.5	Coronaviridae	Severe acute respiratory syndrome-related coronavirus	vipr-gisaid_14648 hCoV-19/England/20146061904/2020|EPI_ISL_421987|2020-03-31
CADPH243	27	seqid|33449231	69.81	0.06	16	16	15.6	15.6	Coronaviridae	Severe acute respiratory syndrome-related coronavirus	vipr-gisaid_26520 hCoV-19/USA/MN-MDH-145/2020|EPI_ISL_427284|2020-03-22
CADPH243	28	seqid|33451076	69.45	0.04	16	16	15.6	15.6	Coronaviridae	Severe acute respiratory syndrome-related coronavirus	vipr-gisaid_28614 hCoV-19/Switzerland/130014/2020|EPI_ISL_467008|2020-05-07
CADPH243	29	seqid|33434110	32.32	0.04	8	8	8	8	Coronaviridae	Severe acute respiratory syndrome-related coronavirus	vipr-gisaid_9291 hCoV-19/DRC/2128/2020|EPI_ISL_435167|2020-04-13
CADPH243	30	seqid|33422252	46.61	0.03	11	11	11	11	Coronaviridae	Severe acute respiratory syndrome-related coronavirus	MT372483.1 Severe acute respiratory syndrome coronavirus 2 isolate SARS-CoV-2/human/MYS/186197/2020 ORF1ab polyprotein (ORF1ab) and ORF1a polyprotein (ORF1ab) genes, partial cds; and surface glycoprotein (S), ORF3a protein (ORF3a), envelope protein (E), membrane glycoprotein (M), ORF6 protein (ORF6), ORF7a protein (ORF7a), ORF7b (ORF7b), ORF8 protein (ORF8), nucleocapsid phosphoprotein (N), and O…
CADPH243	31	seqid|33452434	48.62	0.02	11	11	10.8	10.8	Coronaviridae	Severe acute respiratory syndrome-related coronavirus	vipr-gisaid_30171 hCoV-19/England/CAMB-81CC7/2020|EPI_ISL_443085|2020-04-12
[truncated: 6,858 more rows]
